# Supplementary material for: Expression of phosphate and calcium transporters and their regulators in parotid glands of mice
Source: Pflugers Arch. 2022 Oct 24;475(2):203–16. doi: 10.1007/s00424-022-02764-x (PMC9849193; doi:10.1007/s00424-022-02764-x)
Supplement: Supplementary file 2 — Supplementary file2 (XLSX 7.67 MB) [file 424_2022_2764_MOESM2_ESM.xlsx]

## Sheet: Sheet1
	Feature.ID	gene_id	transcript_id	gene_name	type	biotypes	description	gc	featWidth	GO.BP	GO.MF	GO.CC	hgnc_symbol	Ileum1_pool2..Signal.	Ileum1_pool2..Present.	Ileum2_pool2..Signal.	Ileum2_pool2..Present.	Ileum3_pool2..Signal.	Ileum3_pool2..Present.	Ileum5_pool2..Signal.	Ileum5_pool2..Present.	Kidney1_pool1..Signal.	Kidney1_pool1..Present.	Kidney2_pool1..Signal.	Kidney2_pool1..Present.	Kidney3_pool1..Signal.	Kidney3_pool1..Present.	Kidney5_pool1..Signal.	Kidney5_pool1..Present.	Parotid1_pool3..Signal.	Parotid1_pool3..Present.	Parotid2_pool3..Signal.	Parotid2_pool3..Present.	Parotid3_pool3..Signal.	Parotid3_pool3..Present.	Parotid5_pool3..Signal.	Parotid5_pool3..Present.
1	ENSMUSG00000102693	ENSMUSG00000102693	ENSMUST00000193812	4933401J01Rik	protein_coding	TEC	RIKEN cDNA 4933401J01 gene [Source:MGI Symbol;Acc:MGI:1918292]	0.3421	1070					2.449	0	3.411	0	1.345	0	3.084	0	1.912	0	2.396	0	3.073	0	1.787	0	1.739	0	3.732	0	2.368	0	3.444	0
2	ENSMUSG00000051951	ENSMUSG00000051951	ENSMUST00000070533; ENSMUST00000159265; ENSMUST00000162897	Xkr4	protein_coding	protein_coding	X-linked Kx blood group related 4 [Source:MGI Symbol;Acc:MGI:3528744]	0.4261	3592	GO:0043652; GO:0070782; GO:1902742	GO:0003674	GO:0016021; GO:0016020; GO:0005886	XKR4	2.675	0	3.194	0	1.552	0	3.145	0	2.476	0	2.311	0	3.714	0	2.147	0	1.66	0	1.38	0	3.679	0	1.721	0
3	ENSMUSG00000103377	ENSMUSG00000103377	ENSMUST00000195335	Gm37180	protein_coding	TEC	predicted gene, 37180 [Source:MGI Symbol;Acc:MGI:5610408]	0.4079	2819					2.212	0	2.86	0	2.683	0	2.663	0	3.241	0	2.021	0	2.242	0	2.452	0	2.068	0	2.54	0	3.487	0	2.418	0
4	ENSMUSG00000104017	ENSMUSG00000104017	ENSMUST00000192336	Gm37363	protein_coding	TEC	predicted gene, 37363 [Source:MGI Symbol;Acc:MGI:5610591]	0.3699	2233					2.934	0	3.562	0	3.446	0	2.916	0	3.303	0	1.64	0	2.775	0	3.302	0	1.303	0	3.534	0	1.383	0	3.07	0
5	ENSMUSG00000103025	ENSMUSG00000103025	ENSMUST00000194099	Gm37686	protein_coding	TEC	predicted gene, 37686 [Source:MGI Symbol;Acc:MGI:5610914]	0.3867	2309					2.052	0	3.473	0	1.661	0	2.69	0	3.094	0	2.319	0	1.869	0	1.306	0	3.632	0	3.735	0	2.813	0	2.139	0
6	ENSMUSG00000103201	ENSMUSG00000103201	ENSMUST00000192973	Gm37329	protein_coding	TEC	predicted gene, 37329 [Source:MGI Symbol;Acc:MGI:5610557]	0.3743	2057					2.442	0	2.135	0	2.19	0	3.207	0	3.23	0	3.719	0	2.882	0	3.318	0	3.086	0	3.418	0	2.16	0	1.59	0
7	ENSMUSG00000103161	ENSMUSG00000103161	ENSMUST00000195166	Gm38148	protein_coding	TEC	predicted gene, 38148 [Source:MGI Symbol;Acc:MGI:5611376]	0.3881	3012					2.803	0	1.346	0	3.427	0	2.853	0	2.53	0	2.212	0	3.212	0	1.947	0	1.322	0	3.569	0	2.192	0	3.644	0
8	ENSMUSG00000102348	ENSMUSG00000102348	ENSMUST00000193244	Gm10568	protein_coding	TEC	predicted gene 10568 [Source:MGI Symbol;Acc:MGI:3642703]	0.3647	1634					2.253	0	2.141	0	3.084	0	3.444	0	3.364	0	1.558	0	2.962	0	1.266	0	2.621	0	3.302	0	3.675	0	3.695	0
9	ENSMUSG00000102592	ENSMUSG00000102592	ENSMUST00000194454	Gm38385	protein_coding	TEC	predicted gene, 38385 [Source:MGI Symbol;Acc:MGI:5611613]	0.4258	2351					3.165	0	2.87	0	3.161	0	2.328	0	3.428	0	1.656	0	2.314	0	2.93	0	1.325	0	1.627	0	2.233	0	3.225	0
10	ENSMUSG00000025900	ENSMUSG00000025900	ENSMUST00000027032; ENSMUST00000194992; ENSMUST00000208660; ENSMUST00000208793	Rp1	protein_coding	protein_coding	retinitis pigmentosa 1 (human) [Source:MGI Symbol;Acc:MGI:1341105]	0.4403	3736	GO:0035556; GO:0050896; GO:0007601; GO:0060041; GO:0030030; GO:0035082; GO:1902857; GO:0042461; GO:0046549; GO:0071482; GO:0060042; GO:0007026; GO:0035845; GO:0045494; GO:0046548; GO:0046785; GO:0055114; GO:0098869	GO:0008017; GO:0005515; GO:0020037; GO:0004096	GO:0005737; GO:0005856; GO:0042995; GO:0005930; GO:0001917; GO:0005929; GO:0032391; GO:0001750; GO:0005875; GO:0097542; GO:0097733	RP1	1.358	0	2.365	0	2.294	0	1.524	0	14.44	1	21.42	1	20.79	1	22.21	1	1.53	0	3.372	0	1.6	0	2.014	0
11	ENSMUSG00000104123	ENSMUSG00000104123	ENSMUST00000194382	Gm37483	protein_coding	TEC	predicted gene, 37483 [Source:MGI Symbol;Acc:MGI:5610711]	0.4023	1484					2.266	0	2.291	0	3.145	0	1.545	0	1.887	0	2.898	0	3.341	0	1.722	0	1.708	0	2.308	0	1.912	0	3.504	0
12	ENSMUSG00000025902	ENSMUSG00000025902	ENSMUST00000027035; ENSMUST00000116652; ENSMUST00000191647; ENSMUST00000191939; ENSMUST00000192505; ENSMUST00000192650; ENSMUST00000192913; ENSMUST00000195555	Sox17	protein_coding	protein_coding	SRY (sex determining region Y)-box 17 [Source:MGI Symbol;Acc:MGI:107543]	0.5777	1720	GO:0003151; GO:0016055; GO:0045944; GO:0007283; GO:0010628; GO:0045893; GO:0030154; GO:0001570; GO:0045595; GO:0007492; GO:0031648; GO:0050821; GO:0006355; GO:1990830; GO:0090090; GO:0030308; GO:0048568; GO:0001656; GO:0007369; GO:0030178; GO:0001525; GO:0045995; GO:0045732; GO:0045597; GO:0001947; GO:0001706; GO:0023019; GO:0042074; GO:0042789; GO:0048863; GO:0072091; GO:0060913; GO:0035050; GO:…	GO:0003677; GO:0005515; GO:0001228; GO:0000981; GO:0008134; GO:0043565; GO:0003700; GO:0044212; GO:0003713; GO:0008013	GO:0005634; GO:0005667; GO:0044798	SOX17	2.132	0	3.475	0	6.226	0	5.704	0	123.2	1	123.8	1	173.1	1	153.5	1	60.02	1	50.66	1	57.64	1	66.24	1
13	ENSMUSG00000033845	ENSMUSG00000033845	ENSMUST00000045689; ENSMUST00000115538; ENSMUST00000130201; ENSMUST00000132625; ENSMUST00000146665; ENSMUST00000156816; ENSMUST00000192286	Mrpl15	protein_coding	protein_coding	mitochondrial ribosomal protein L15 [Source:MGI Symbol;Acc:MGI:1351639]	0.4552	2047	GO:0006412; GO:1990830; GO:0000002	GO:0003735	GO:0015934; GO:0005739; GO:0005840; GO:0005762	MRPL15	871.4	1	960.9	1	764.5	1	990.3	1	475.9	1	459.9	1	495.4	1	400.4	1	438.7	1	350.3	1	460.2	1	431.5	1
14	ENSMUSG00000102275	ENSMUSG00000102275	ENSMUST00000195445	Gm37144	protein_coding	TEC	predicted gene, 37144 [Source:MGI Symbol;Acc:MGI:5610372]	0.4217	1150					30.41	1	14.1	1	18.68	1	23.96	1	2.047	0	5.356	0	3.53	0	2.038	0	7.145	0	8.685	0	7.319	0	5.678	0
15	ENSMUSG00000025903	ENSMUSG00000025903	ENSMUST00000027036; ENSMUST00000115529; ENSMUST00000119612; ENSMUST00000131119; ENSMUST00000134384; ENSMUST00000137887; ENSMUST00000141278; ENSMUST00000150971	Lypla1	protein_coding	protein_coding	lysophospholipase 1 [Source:MGI Symbol;Acc:MGI:1344588]	0.4492	1442	GO:0006629; GO:0006631; GO:0002084; GO:0042997	GO:0016787; GO:0004622; GO:0052689; GO:0008474; GO:0016298	GO:0005829; GO:0005737; GO:0005739	LYPLA1	3322	1	3239	1	3698	1	3318	1	4466	1	4850	1	4330	1	4648	1	614.4	1	587.7	1	635.8	1	694.6	1
16	ENSMUSG00000104217	ENSMUSG00000104217	ENSMUST00000155020	Gm37988	protein_coding	protein_coding	predicted gene, 37988 [Source:MGI Symbol;Acc:MGI:5611216]	0.4764	825					1106	1	1211	1	1421	1	1101	1	1611	1	1563	1	1438	1	1835	1	234.3	1	254.8	1	257.1	1	289.6	1
17	ENSMUSG00000033813	ENSMUSG00000033813	ENSMUST00000081551; ENSMUST00000165720	Tcea1	protein_coding	protein_coding	transcription elongation factor A (SII) 1 [Source:MGI Symbol;Acc:MGI:1196624]	0.4059	2700	GO:0006355; GO:0006351; GO:0045944; GO:0045893; GO:0030218; GO:1901919	GO:0008270; GO:0003676; GO:0046872; GO:0003677; GO:0005515	GO:0005634; GO:0005654; GO:0005730; GO:0005669	TCEA1	333.5	1	346	1	302.6	1	270.4	1	405.2	1	389.6	1	369.6	1	396.5	1	347.2	1	301.1	1	340.3	1	374.8	1
18	ENSMUSG00000103280	ENSMUSG00000103280	ENSMUST00000194052	Gm37277	protein_coding	TEC	predicted gene, 37277 [Source:MGI Symbol;Acc:MGI:5610505]	0.4248	1111					2.71	0	2.364	0	3.006	0	1.603	0	2.487	0	3.196	0	2.153	0	2.756	0	2.983	0	3.046	0	3.094	0	1.843	0
19	ENSMUSG00000002459	ENSMUSG00000002459	ENSMUST00000002533; ENSMUST00000118000; ENSMUST00000119256; ENSMUST00000133521; ENSMUST00000147158; ENSMUST00000156289; ENSMUST00000170566	Rgs20	protein_coding	protein_coding	regulator of G-protein signaling 20 [Source:MGI Symbol;Acc:MGI:1929866]	0.4763	1182	GO:0043547; GO:0007186; GO:0009968	GO:0005096	GO:0016020; GO:0005634; GO:0005794; GO:0005737; GO:0005802	RGS20	2.82	0	3.571	0	2.837	0	2.274	0	3.659	0	1.923	0	1.791	0	3.424	0	31.44	1	15.92	1	7.319	0	35.96	1
20	ENSMUSG00000102653	ENSMUSG00000102653	ENSMUST00000194114	Gm37079	protein_coding	TEC	predicted gene, 37079 [Source:MGI Symbol;Acc:MGI:5610307]	0.4445	2135					3.095	0	2.171	0	2.565	0	3.034	0	3.473	0	2.901	0	2.044	0	1.974	0	3.441	0	3.396	0	1.951	0	2.014	0
21	ENSMUSG00000033793	ENSMUSG00000033793	ENSMUST00000044369; ENSMUST00000192029; ENSMUST00000192142; ENSMUST00000192698; ENSMUST00000192847; ENSMUST00000194301; ENSMUST00000194676; ENSMUST00000194978	Atp6v1h	protein_coding	protein_coding	ATPase, H+ transporting, lysosomal V1 subunit H [Source:MGI Symbol;Acc:MGI:1914864]	0.4507	2067	GO:0006811; GO:1902600; GO:0006897	GO:0046961	GO:0000221	ATP6V1H	545.3	1	590	1	566.6	1	577.3	1	1606	1	1655	1	1668	1	1455	1	538.7	1	512.4	1	588.3	1	613.2	1
22	ENSMUSG00000104046	ENSMUSG00000104046	ENSMUST00000193241	Gm37567	protein_coding	TEC	predicted gene, 37567 [Source:MGI Symbol;Acc:MGI:5610795]	0.4436	2279					2.035	0	1.538	0	1.468	0	2.999	0	2.395	0	1.317	0	1.792	0	1.42	0	2.528	0	1.761	0	3.605	0	2.094	0
23	ENSMUSG00000102907	ENSMUSG00000102907	ENSMUST00000194850	Gm38264	protein_coding	TEC	predicted gene, 38264 [Source:MGI Symbol;Acc:MGI:5611492]	0.3617	2032					2.025	0	1.956	0	2.722	0	3.619	0	2.197	0	1.98	0	2.316	0	1.594	0	2.076	0	1.753	0	3.195	0	1.706	0
24	ENSMUSG00000025905	ENSMUSG00000025905	ENSMUST00000027038; ENSMUST00000159083; ENSMUST00000160339; ENSMUST00000160777; ENSMUST00000192685; ENSMUST00000239100	Oprk1	protein_coding	protein_coding	opioid receptor, kappa 1 [Source:MGI Symbol;Acc:MGI:97439]	0.4337	3230	GO:0007186; GO:0007165; GO:0051930; GO:0051607; GO:0007610; GO:0042711; GO:0007200; GO:0032868; GO:1901381; GO:0042755; GO:1900745; GO:0006955; GO:0007218; GO:0048148; GO:0019233; GO:0033603; GO:0071333; GO:0007626; GO:0033685; GO:0038003; GO:0031635; GO:0040017; GO:0050951; GO:1904000; GO:1990708; GO:0046877; GO:0009314; GO:0042220; GO:0043278; GO:0043627; GO:0044849; GO:0045471; GO:0071222; GO:…	GO:0004930; GO:0038048; GO:0004985; GO:0042277; GO:0042923; GO:0033612	GO:0016021; GO:0016020; GO:0005886; GO:0005634; GO:0005829; GO:0005887; GO:0045202; GO:0030425; GO:0043679; GO:0043204; GO:0043025; GO:0099056; GO:0030285; GO:0099055	OPRK1	2.226	0	2.636	0	3.163	0	3.337	0	3.727	0	1.479	0	1.298	0	2.724	0	1.363	0	1.344	0	3.072	0	2.283	0
25	ENSMUSG00000103519	ENSMUSG00000103519	ENSMUST00000193807	Gm37429	protein_coding	TEC	predicted gene, 37429 [Source:MGI Symbol;Acc:MGI:5610657]	0.3685	1799					3.609	0	2.716	0	1.379	0	2.46	0	1.564	0	2.642	0	2.353	0	1.549	0	1.898	0	1.549	0	2.945	0	3.338	0
26	ENSMUSG00000033774	ENSMUSG00000033774	ENSMUST00000044180	Npbwr1	protein_coding	protein_coding	neuropeptides B/W receptor 1 [Source:MGI Symbol;Acc:MGI:891989]	0.4873	3692	GO:0007186; GO:0007165; GO:0007218; GO:0019222	GO:0004930; GO:0008188; GO:0042277; GO:0042923	GO:0016021; GO:0016020; GO:0005886; GO:0005887	NPBWR1	3.377	0	3.189	0	2.508	0	1.569	0	1.435	0	3.123	0	3.515	0	2.339	0	1.499	0	2.619	0	2.633	0	2.769	0
27	ENSMUSG00000025907	ENSMUSG00000025907	ENSMUST00000027040; ENSMUST00000159206; ENSMUST00000159349; ENSMUST00000159530; ENSMUST00000159656; ENSMUST00000159661; ENSMUST00000159802; ENSMUST00000159906; ENSMUST00000160062; ENSMUST00000160871; ENSMUST00000161183; ENSMUST00000161327; ENSMUST00000162210; ENSMUST00000162257; ENSMUST00000162418; ENSMUST00000162795	Rb1cc1	protein_coding	protein_coding	RB1-inducible coiled-coil 1 [Source:MGI Symbol;Acc:MGI:1341850]	0.4029	2024	GO:0000045; GO:0000422; GO:0006914; GO:0001934; GO:0007049; GO:0007507; GO:0030242; GO:0043066; GO:0046330; GO:0001889; GO:0045793; GO:2001237; GO:0061723; GO:0061709; GO:0034727	GO:0005515; GO:0019901	GO:0005634; GO:0005829; GO:0005737; GO:0031965; GO:0000407; GO:0034045; GO:0005764; GO:0019898; GO:1990316	RB1CC1	1236	1	1051	1	1355	1	993.7	1	830.9	1	990.1	1	976.8	1	910	1	620.2	1	621	1	602.9	1	685.2	1
28	ENSMUSG00000087247	ENSMUSG00000087247	ENSMUST00000133144	Alkal1	protein_coding	protein_coding	ALK and LTK ligand 1 [Source:MGI Symbol;Acc:MGI:3645495]	0.4264	971	GO:0061098; GO:0010976; GO:0070374; GO:0070378	GO:0030971; GO:0030298	GO:0005575; GO:0005576	ALKAL1	2.181	0	1.525	0	2.948	0	3.024	0	2.128	0	2.383	0	3.25	0	1.66	0	2.195	0	2.022	0	2.894	0	2.927	0
29	ENSMUSG00000033740	ENSMUSG00000033740	ENSMUST00000043578; ENSMUST00000130338; ENSMUST00000131467; ENSMUST00000131494; ENSMUST00000132207; ENSMUST00000139756; ENSMUST00000139838; ENSMUST00000140079; ENSMUST00000142304; ENSMUST00000150761; ENSMUST00000151015; ENSMUST00000151281; ENSMUST00000163727	St18	protein_coding	protein_coding	suppression of tumorigenicity 18 [Source:MGI Symbol;Acc:MGI:2446700]	0.4464	2719	GO:0006355; GO:0045944; GO:0000122; GO:0008285; GO:2001269; GO:0033209; GO:0070498; GO:0070102	GO:0008270; GO:0140110; GO:0003700; GO:0046872; GO:0003677; GO:0000977; GO:0001228; GO:0000978	GO:0005634; GO:0032993	ST18	11.53	1	11.93	1	17.43	1	7.986	0	3.639	0	3.55	0	1.256	0	2.759	0	2.578	0	2.023	0	3.299	0	2.466	0
30	ENSMUSG00000103329	ENSMUSG00000103329	ENSMUST00000195780	Gm42492	protein_coding	TEC	predicted gene 42492 [Source:MGI Symbol;Acc:MGI:5662629]	0.4065	2915					2.924	0	1.465	0	3.668	0	2.966	0	1.91	0	3.034	0	3.112	0	3.326	0	3.596	0	3.468	0	1.445	0	1.581	0
31	ENSMUSG00000051285	ENSMUSG00000051285	ENSMUST00000061280; ENSMUST00000182114; ENSMUST00000182306; ENSMUST00000182388; ENSMUST00000182675; ENSMUST00000182823; ENSMUST00000182892; ENSMUST00000183204	Pcmtd1	protein_coding	protein_coding	protein-L-isoaspartate (D-aspartate) O-methyltransferase domain containing 1 [Source:MGI Symbol;Acc:MGI:2441773]	0.4176	2391	GO:0006464; GO:0032259; GO:0006479	GO:0004719; GO:0016740; GO:0008168	GO:0016020; GO:0005737	PCMTD1	410	1	301.5	1	363.6	1	343.4	1	932.8	1	1022	1	944.6	1	908	1	1315	1	1217	1	1279	1	1556	1
32	ENSMUSG00000103509	ENSMUSG00000103509	ENSMUST00000194854	Gm38372	protein_coding	TEC	predicted gene, 38372 [Source:MGI Symbol;Acc:MGI:5611600]	0.3754	4028					3.567	0	2.875	0	2.666	0	2.882	0	2.425	0	3.156	0	6.758	1	2.584	0	5.716	0	3.723	0	3.108	0	1.701	0
33	ENSMUSG00000025909	ENSMUSG00000025909	ENSMUST00000115484; ENSMUST00000115488; ENSMUST00000126083; ENSMUST00000132064; ENSMUST00000134075; ENSMUST00000135046; ENSMUST00000140295; ENSMUST00000140302; ENSMUST00000144593; ENSMUST00000191683; ENSMUST00000194098	Sntg1	protein_coding	protein_coding	syntrophin, gamma 1 [Source:MGI Symbol;Acc:MGI:1918346]	0.4368	2734		GO:0005515; GO:0005198; GO:0008022	GO:0005737; GO:0005856; GO:0032587	SNTG1	1.258	0	1.574	0	1.619	0	3.212	0	2.153	0	3.207	0	3.565	0	2.644	0	2.454	0	2.393	0	2.356	0	2.341	0
34	ENSMUSG00000102647	ENSMUSG00000102647	ENSMUST00000192338	Gm38024	protein_coding	TEC	predicted gene, 38024 [Source:MGI Symbol;Acc:MGI:5611252]	0.3626	2532					2.188	0	3.583	0	3.104	0	3.27	0	1.981	0	2.606	0	3.45	0	2.212	0	1.39	0	1.743	0	2.475	0	3.301	0
35	ENSMUSG00000102253	ENSMUSG00000102253	ENSMUST00000194602	Gm38259	protein_coding	TEC	predicted gene, 38259 [Source:MGI Symbol;Acc:MGI:5611487]	0.3548	3534					1.253	0	2.792	0	2.868	0	1.503	0	2.899	0	3.59	0	3.046	0	2.454	0	3.189	0	1.349	0	2.603	0	3.135	0
36	ENSMUSG00000103884	ENSMUSG00000103884	ENSMUST00000193281	Gm37005	protein_coding	TEC	predicted gene, 37005 [Source:MGI Symbol;Acc:MGI:5610233]	0.3445	1164					1.513	0	2.869	0	1.898	0	1.576	0	3.144	0	2.14	0	2.387	0	3.316	0	3.62	0	1.662	0	2.348	0	2.488	0
37	ENSMUSG00000102316	ENSMUSG00000102316	ENSMUST00000193635	Gm37629	protein_coding	TEC	predicted gene, 37629 [Source:MGI Symbol;Acc:MGI:5610857]	0.3571	1050					1.782	0	2.594	0	2.723	0	1.545	0	2.893	0	3.412	0	2.883	0	2.906	0	1.558	0	2.303	0	3.702	0	1.943	0
38	ENSMUSG00000102871	ENSMUSG00000102871	ENSMUST00000195180	Gm37143	protein_coding	TEC	predicted gene, 37143 [Source:MGI Symbol;Acc:MGI:5610371]	0.351	3259					2.585	0	1.685	0	1.5	0	2.202	0	1.682	0	2.232	0	3.197	0	2.157	0	3.57	0	1.287	0	2.447	0	2.446	0
39	ENSMUSG00000061024	ENSMUSG00000061024	ENSMUST00000072079	Rrs1	protein_coding	protein_coding	ribosome biogenesis regulator 1 [Source:MGI Symbol;Acc:MGI:1929721]	0.5425	2048	GO:0042254; GO:0002244; GO:0007080; GO:1902570; GO:0042273; GO:0000027; GO:1901796; GO:0000055; GO:0000447	GO:0005515; GO:0008097	GO:0005634; GO:0005730; GO:0005783; GO:0000794; GO:0001650; GO:0030687	RRS1	118.5	1	108.5	1	77.2	1	88.99	1	278.2	1	386.3	1	289	1	271.7	1	332.9	1	330	1	341.2	1	372.9	1
40	ENSMUSG00000025911	ENSMUSG00000025911	ENSMUST00000027044; ENSMUST00000130927; ENSMUST00000144177; ENSMUST00000186467; ENSMUST00000190654	Adhfe1	protein_coding	protein_coding	alcohol dehydrogenase, iron containing, 1 [Source:MGI Symbol;Acc:MGI:1923437]	0.4683	1641	GO:0055114; GO:0006539	GO:0046872; GO:0016491; GO:0004022; GO:0047988	GO:0005739	ADHFE1	6.292	0	7.592	0	3.675	0	9.127	0	5965	1	6030	1	4833	1	5277	1	441.5	1	346	1	470.2	1	401.3	1
41	ENSMUSG00000067879	ENSMUSG00000067879	ENSMUST00000088666	Vxn	protein_coding	protein_coding	vexin [Source:MGI Symbol;Acc:MGI:1924232]	0.442	3256	GO:0022008; GO:0030182; GO:0007399	GO:0003674	GO:0016020; GO:0005886; GO:0005634	VXN	3.306	0	3.218	0	1.882	0	2.462	0	1.738	0	3.269	0	1.515	0	3.025	0	2.923	0	1.903	0	2.949	0	1.879	0
42	ENSMUSG00000025912	ENSMUSG00000025912	ENSMUST00000088658; ENSMUST00000115468; ENSMUST00000160022; ENSMUST00000160451; ENSMUST00000188212	Mybl1	protein_coding	protein_coding	myeloblastosis oncogene-like 1 [Source:MGI Symbol;Acc:MGI:99925]	0.3922	1902	GO:0006355; GO:0045944	GO:0003677; GO:0000978; GO:0001228	GO:0005634	MYBL1	23.07	1	30.37	1	11.21	0	26.24	1	11.4	1	29.46	1	18.72	1	19.6	1	24.29	1	21.71	1	9.149	0	15.14	0
43	ENSMUSG00000045210	ENSMUSG00000045210	ENSMUST00000057438	Vcpip1	protein_coding	protein_coding	valosin containing protein (p97)/p47 complex interacting protein 1 [Source:MGI Symbol;Acc:MGI:1917925]	0.3914	9749	GO:0016567; GO:0000278; GO:0007030; GO:0016320; GO:0035871; GO:0071108; GO:0090168	GO:0004843	GO:0005737	VCPIP1	859.8	1	1047	1	1142	1	901.3	1	476.6	1	584.4	1	544.8	1	542.2	1	437.3	1	538.5	1	491.3	1	537.5	1
44	ENSMUSG00000025915	ENSMUSG00000025915	ENSMUST00000097826; ENSMUST00000166384; ENSMUST00000168907; ENSMUST00000171265; ENSMUST00000188298; ENSMUST00000188486; ENSMUST00000188625; ENSMUST00000188738; ENSMUST00000188782; ENSMUST00000188830; ENSMUST00000189050; ENSMUST00000191338	Sgk3	protein_coding	protein_coding	serum/glucocorticoid regulated kinase 3 [Source:MGI Symbol;Acc:MGI:2182368]	0.4088	2959	GO:0006468; GO:0035556; GO:0016310; GO:2001240; GO:0018105	GO:0005524; GO:0004674; GO:0004672; GO:0035091; GO:0016740; GO:0000166; GO:0016301; GO:0015459	GO:0031410; GO:0005768; GO:0005769; GO:0055037	SGK3	134.2	1	118.2	1	87.16	1	103.8	1	322.3	1	407	1	363.9	1	324	1	230.1	1	299.6	1	256.2	1	119.2	1
45	ENSMUSG00000046101	ENSMUSG00000046101	ENSMUST00000052843; ENSMUST00000118098; ENSMUST00000125294; ENSMUST00000140948; ENSMUST00000171802; ENSMUST00000183059	Mcmdc2	protein_coding	protein_coding	minichromosome maintenance domain containing 2 [Source:MGI Symbol;Acc:MGI:3045334]	0.4126	2242	GO:0007283; GO:0006281; GO:0006974; GO:0051321; GO:0007130; GO:0007146; GO:0042140; GO:0048477; GO:1990918	GO:0003688; GO:0003697	GO:0005634; GO:0042555	MCMDC2	2.821	0	2.706	0	1.262	0	3.508	0	6.082	0	14.06	1	9.877	1	2.998	0	1.305	0	2.434	0	2.494	0	2.888	0
46	ENSMUSG00000099032	ENSMUSG00000099032	ENSMUST00000097824; ENSMUST00000185184	Tcf24	protein_coding	protein_coding	transcription factor 24 [Source:MGI Symbol;Acc:MGI:3780500]	0.432	3416	GO:0008150	GO:0003674; GO:0046983	GO:0005575	TCF24	8.389	0	11.93	1	2.176	0	10.27	0	263	1	272.5	1	185.1	1	294	1	7.145	0	5.79	0	8.234	0	13.25	0
47	ENSMUSG00000104025	ENSMUSG00000104025	ENSMUST00000192299	E330040D14Rik	protein_coding	TEC	RIKEN cDNA E330040D14 gene [Source:MGI Symbol;Acc:MGI:3649088]	0.6354	1374					1.798	0	1.307	0	1.424	0	1.881	0	1.987	0	1.896	0	1.753	0	3.019	0	2.65	0	3.356	0	3.613	0	3.337	0
48	ENSMUSG00000025916	ENSMUSG00000025916	ENSMUST00000027049; ENSMUST00000124874; ENSMUST00000130102; ENSMUST00000147000; ENSMUST00000155163; ENSMUST00000176398	Ppp1r42	protein_coding	protein_coding	protein phosphatase 1, regulatory subunit 42 [Source:MGI Symbol;Acc:MGI:1921138]	0.3856	956	GO:0010921	GO:0005515; GO:0003779; GO:0015631; GO:0070840	GO:0005737; GO:0005856; GO:0005813; GO:0005815; GO:0015630; GO:0002177	PPP1R42	1.778	0	3.107	0	3.31	0	2.711	0	3.475	0	2.824	0	1.584	0	3.003	0	2.13	0	2.164	0	2.016	0	2.974	0
49	ENSMUSG00000025917	ENSMUSG00000025917	ENSMUST00000027050; ENSMUST00000139578; ENSMUST00000150509; ENSMUST00000186528; ENSMUST00000188619; ENSMUST00000190155; ENSMUST00000191296	Cops5	protein_coding	protein_coding	COP9 signalosome subunit 5 [Source:MGI Symbol;Acc:MGI:1349415]	0.4815	1154	GO:0006508; GO:0045944; GO:0051091; GO:0043066; GO:0046328; GO:0006355; GO:0051726; GO:0016579; GO:0000338; GO:1903894; GO:1990182	GO:0005515; GO:0004222; GO:0046872; GO:0016787; GO:0008233; GO:0008237; GO:0003713; GO:0004843; GO:0019899; GO:0019784; GO:0035718	GO:0008180; GO:0005634; GO:0005654; GO:0048471; GO:0005829; GO:0005737; GO:0030054; GO:0045202; GO:0031410; GO:0008021; GO:0000785; GO:0005667	COPS5	745.5	1	750.5	1	681.1	1	686.8	1	923.6	1	911.8	1	782.4	1	812	1	443	1	454.5	1	411.7	1	469.4	1
50	ENSMUSG00000056763	ENSMUSG00000056763	ENSMUST00000071087; ENSMUST00000117415; ENSMUST00000118263; ENSMUST00000119714; ENSMUST00000122156; ENSMUST00000123261; ENSMUST00000128164; ENSMUST00000134716; ENSMUST00000136283; ENSMUST00000136898; ENSMUST00000143606; ENSMUST00000148663; ENSMUST00000149214; ENSMUST00000153804; ENSMUST00000155974; ENSMUST00000185422; ENSMUST00000186294; ENSMUST00000187226; ENSMUST00000188249; ENSMUST00000188449;…	Cspp1	protein_coding	protein_coding	centrosome and spindle pole associated protein 1 [Source:MGI Symbol;Acc:MGI:2681832]	0.419	1306	GO:0032467; GO:0051781	GO:0005515	GO:0005874; GO:0000922; GO:0005813; GO:0005737; GO:0005856; GO:0005815; GO:0005819	CSPP1	379.6	1	314.5	1	315	1	336.6	1	643.9	1	650	1	684.1	1	605.6	1	260.1	1	247.5	1	286.4	1	282	1
51	ENSMUSG00000102356	ENSMUSG00000102356	ENSMUST00000194474	1700047N06Rik	protein_coding	TEC	RIKEN cDNA 1700047N06 gene [Source:MGI Symbol;Acc:MGI:1923853]	0.388	920					2.672	0	3.271	0	3.53	0	1.417	0	2.166	0	3.729	0	3.515	0	2.814	0	1.526	0	1.769	0	3.099	0	2.567	0
52	ENSMUSG00000067851	ENSMUSG00000067851	ENSMUST00000088615; ENSMUST00000128834; ENSMUST00000131556; ENSMUST00000142497; ENSMUST00000156563; ENSMUST00000186720; ENSMUST00000186813; ENSMUST00000187417	Arfgef1	protein_coding	protein_coding	ADP-ribosylation factor guanine nucleotide-exchange factor 1(brefeldin A-inhibited) [Source:MGI Symbol;Acc:MGI:2442988]	0.4032	2207	GO:0032012; GO:0015031; GO:0051897; GO:0007030; GO:0090303; GO:0031175; GO:0010256; GO:0030837; GO:2000114; GO:0034260; GO:0090284	GO:0005086; GO:0005085; GO:0017022; GO:0034237	GO:0016020; GO:0000139; GO:0005794; GO:0005634; GO:0005654; GO:0048471; GO:0005829; GO:0005737; GO:0005730; GO:0005802; GO:0016363; GO:0030532	ARFGEF1	3490	1	3103	1	3767	1	3476	1	2450	1	2356	1	2370	1	2520	1	1247	1	1291	1	1337	1	1438	1
53	ENSMUSG00000102556	ENSMUSG00000102556	ENSMUST00000192111	Gm37569	protein_coding	TEC	predicted gene, 37569 [Source:MGI Symbol;Acc:MGI:5610797]	0.3449	1722					2.167	0	3.327	0	2.442	0	1.723	0	2.55	0	3.038	0	1.448	0	2.733	0	3.422	0	2.101	0	1.777	0	1.505	0
54	ENSMUSG00000042501	ENSMUSG00000042501	ENSMUST00000035577; ENSMUST00000140938; ENSMUST00000147575; ENSMUST00000153695	Cpa6	protein_coding	protein_coding	carboxypeptidase A6 [Source:MGI Symbol;Acc:MGI:3045348]	0.4398	2280	GO:0006508	GO:0008270; GO:0004181; GO:0004180; GO:0046872; GO:0016787; GO:0008233; GO:0008237	GO:0005615; GO:0005576	CPA6	2.464	0	1.252	0	1.845	0	2.575	0	2.683	0	3.704	0	3.637	0	1.49	0	3.56	0	1.387	0	3.276	0	2.359	0
55	ENSMUSG00000103810	ENSMUSG00000103810	ENSMUST00000194845	Gm38005	protein_coding	TEC	predicted gene, 38005 [Source:MGI Symbol;Acc:MGI:5611233]	0.4197	2745					3.536	0	1.865	0	1.315	0	3.678	0	1.298	0	2.037	0	1.442	0	2.396	0	1.859	0	1.674	0	3.559	0	1.975	0
56	ENSMUSG00000103448	ENSMUSG00000103448	ENSMUST00000192705	Gm37133	protein_coding	TEC	predicted gene, 37133 [Source:MGI Symbol;Acc:MGI:5610361]	0.3975	1922					2.892	0	2.475	0	1.597	0	2.768	0	3.184	0	3.116	0	3.363	0	2.084	0	1.477	0	3.39	0	2.944	0	2.585	0
57	ENSMUSG00000048960	ENSMUSG00000048960	ENSMUST00000027056; ENSMUST00000187694; ENSMUST00000187745; ENSMUST00000188154; ENSMUST00000188189; ENSMUST00000189385; ENSMUST00000189822; ENSMUST00000190935	Prex2	protein_coding	protein_coding	phosphatidylinositol-3,4,5-trisphosphate-dependent Rac exchange factor 2 [Source:MGI Symbol;Acc:MGI:1923385]	0.4327	2924	GO:0035023; GO:0035556; GO:0043547; GO:0007186; GO:0048813; GO:0008344; GO:0014065	GO:0005515; GO:0005089; GO:0005085; GO:0030676; GO:0005096	GO:0005886; GO:0016020; GO:0016021	PREX2	13.63	1	5.423	0	34.86	1	12.55	1	293.4	1	279.2	1	355.6	1	310.9	1	138.6	1	139	1	128.1	1	123	1
58	ENSMUSG00000103494	ENSMUSG00000103494	ENSMUST00000193623	Gm37410	protein_coding	TEC	predicted gene, 37410 [Source:MGI Symbol;Acc:MGI:5610638]	0.3857	3039					1.5	0	1.612	0	3.499	0	3.31	0	3.385	0	1.382	0	3.676	0	3.017	0	3.692	0	2.735	0	2.553	0	1.892	0
59	ENSMUSG00000057715	ENSMUSG00000057715	ENSMUST00000048613; ENSMUST00000135014; ENSMUST00000137824; ENSMUST00000141339; ENSMUST00000141512; ENSMUST00000142117; ENSMUST00000150870; ENSMUST00000171690; ENSMUST00000179089; ENSMUST00000191437	A830018L16Rik	protein_coding	protein_coding	RIKEN cDNA A830018L16 gene [Source:MGI Symbol;Acc:MGI:2444149]	0.4452	2718	GO:0008150	GO:0003674	GO:0005575	C8orf34	2.743	0	3.421	0	2.199	0	2.651	0	3.269	0	2.534	0	2.52	0	1.337	0	91.45	1	110	1	80.51	1	143.8	1
60	ENSMUSG00000103825	ENSMUSG00000103825	ENSMUST00000194502	Gm38178	protein_coding	TEC	predicted gene, 38178 [Source:MGI Symbol;Acc:MGI:5611406]	0.3832	2471					3.161	0	3.519	0	3.199	0	1.949	0	3.237	0	1.436	0	3.138	0	2.233	0	2.721	0	1.27	0	2.85	0	2.626	0
61	ENSMUSG00000103561	ENSMUSG00000103561	ENSMUST00000195360	Gm38069	protein_coding	TEC	predicted gene, 38069 [Source:MGI Symbol;Acc:MGI:5611297]	0.3778	2144					1.331	0	3.24	0	3.288	0	2.54	0	1.78	0	3.121	0	3.074	0	1.391	0	2.246	0	2.54	0	3.566	0	2.512	0
62	ENSMUSG00000016918	ENSMUSG00000016918	ENSMUST00000088585; ENSMUST00000177608; ENSMUST00000180062; ENSMUST00000185780; ENSMUST00000186051; ENSMUST00000186405; ENSMUST00000186674; ENSMUST00000187376; ENSMUST00000189447; ENSMUST00000189541	Sulf1	protein_coding	protein_coding	sulfatase 1 [Source:MGI Symbol;Acc:MGI:2138563]	0.4728	2936	GO:0007155; GO:0006915; GO:0016525; GO:0030336; GO:0048706; GO:0051216; GO:0030201; GO:0030177; GO:0040037; GO:0003094; GO:0032836; GO:0030513; GO:0001822; GO:0001937; GO:0048010; GO:0048661; GO:0006790; GO:0010575; GO:0002063; GO:0035860; GO:0060384; GO:0001502; GO:0040036; GO:0014846; GO:0060348; GO:0036022; GO:0060686	GO:0003824; GO:0005509; GO:0008484; GO:0046872; GO:0016787; GO:0005539; GO:0008449; GO:0004065	GO:0005794; GO:0005783; GO:0009986; GO:0005615; GO:0005886; GO:0045121; GO:0005795	SULF1	44.04	1	34.7	1	88.41	1	12.55	1	34.21	1	63.6	1	59.26	1	67.28	1	287.2	1	366.2	1	276.3	1	206.3	1
63	ENSMUSG00000025938	ENSMUSG00000025938	ENSMUST00000115402; ENSMUST00000115403; ENSMUST00000133201; ENSMUST00000136197; ENSMUST00000146763; ENSMUST00000147606; ENSMUST00000188454; ENSMUST00000191566	Slco5a1	protein_coding	protein_coding	solute carrier organic anion transporter family, member 5A1 [Source:MGI Symbol;Acc:MGI:2443431]	0.4793	4598	GO:0055085; GO:0006811; GO:0043252	GO:0005515; GO:0005215; GO:0015347	GO:0016020; GO:0016021; GO:0005886; GO:0005887	SLCO5A1	8.389	0	8.676	0	7.471	0	2.395	0	2.357	0	2.377	0	3.112	0	3.742	0	102.9	1	107.1	1	70.44	1	62.46	1
64	ENSMUSG00000104518	ENSMUSG00000104518	ENSMUST00000191708	Gm37162	protein_coding	TEC	predicted gene, 37162 [Source:MGI Symbol;Acc:MGI:5610390]	0.4301	551					2.313	0	3.118	0	2.774	0	2.786	0	2.719	0	2.922	0	2.067	0	1.347	0	2.164	0	2.029	0	2.33	0	1.882	0
65	ENSMUSG00000042414	ENSMUSG00000042414	ENSMUST00000047577	Prdm14	protein_coding	protein_coding	PR domain containing 14 [Source:MGI Symbol;Acc:MGI:3588194]	0.5051	2564	GO:0048873; GO:0010468; GO:0000122; GO:0032259; GO:0000902; GO:0044030; GO:0009566; GO:0040029; GO:0019827; GO:0007566; GO:0001708; GO:0001827; GO:0007281; GO:0030718; GO:0034972; GO:0040037; GO:0060817; GO:1902093; GO:1902459	GO:0005515; GO:0003676; GO:0016740; GO:0046872; GO:0003677; GO:0003700; GO:0043565; GO:0000977; GO:0008168; GO:0031490; GO:0003723; GO:0001227	GO:0005634; GO:0005654	PRDM14	5.243	0	2.405	0	6.226	0	5.704	0	3.71	0	3.58	0	3.171	0	2.622	0	3.499	0	3.698	0	3.231	0	3.297	0
66	ENSMUSG00000005886	ENSMUSG00000005886	ENSMUST00000006037; ENSMUST00000068304; ENSMUST00000081713; ENSMUST00000124088; ENSMUST00000133232; ENSMUST00000139970; ENSMUST00000143603; ENSMUST00000145280; ENSMUST00000146784; ENSMUST00000147927; ENSMUST00000185275	Ncoa2	protein_coding	protein_coding	nuclear receptor coactivator 2 [Source:MGI Symbol;Acc:MGI:1276533]	0.5033	3363	GO:0006355; GO:0010468; GO:0045944; GO:0000122; GO:0045892; GO:0048511; GO:0007623; GO:0032922; GO:0032870; GO:0010906; GO:0045925; GO:0032570; GO:0045475; GO:2000324; GO:1904017; GO:1903508	GO:0046983; GO:0003713; GO:0035257; GO:0030374; GO:0005515; GO:0003682; GO:0000978; GO:0044877; GO:0019904; GO:0030165; GO:0005102; GO:0017162; GO:0046966; GO:0016922; GO:0008134; GO:0035259; GO:0030331; GO:0042974; GO:0046965; GO:0070182; GO:0001162; GO:0030375; GO:0033142	GO:0005634; GO:0005654; GO:0005794; GO:0016604; GO:0032991; GO:0005737; GO:0014069; GO:0030425; GO:0043025; GO:0043197; GO:0005874; GO:0048786; GO:0005791	NCOA2	1007	1	1068	1	1375	1	1059	1	1131	1	1102	1	973.7	1	1190	1	731.6	1	787.4	1	741	1	685.2	1
67	ENSMUSG00000103506	ENSMUSG00000103506	ENSMUST00000195493	Gm38376	protein_coding	TEC	predicted gene, 38376 [Source:MGI Symbol;Acc:MGI:5611604]	0.419	2253					2.98	0	2.991	0	2.811	0	3.503	0	3.039	0	2.516	0	2.912	0	3.457	0	1.709	0	3.492	0	1.891	0	3.139	0
68	ENSMUSG00000103495	ENSMUSG00000103495	ENSMUST00000195811	Gm37409	protein_coding	TEC	predicted gene, 37409 [Source:MGI Symbol;Acc:MGI:5610637]	0.4705	1626					1.852	0	1.702	0	2.805	0	1.976	0	2.919	0	1.892	0	2.911	0	2.972	0	3.746	0	1.802	0	1.315	0	3.484	0
69	ENSMUSG00000102639	ENSMUSG00000102639	ENSMUST00000194484	Gm38223	protein_coding	TEC	predicted gene, 38223 [Source:MGI Symbol;Acc:MGI:5611451]	0.5065	695					2.205	0	1.953	0	2.755	0	2.098	0	2.151	0	2.575	0	2.2	0	3.484	0	2.801	0	3.309	0	3.514	0	2.017	0
70	ENSMUSG00000104170	ENSMUSG00000104170	ENSMUST00000194357	Gm37702	protein_coding	TEC	predicted gene, 37702 [Source:MGI Symbol;Acc:MGI:5610930]	0.4428	1872					2.54	0	1.536	0	1.753	0	2.775	0	1.537	0	3.182	0	1.905	0	1.386	0	2.367	0	3.62	0	3.625	0	3.034	0
71	ENSMUSG00000103085	ENSMUSG00000103085	ENSMUST00000195506	Gm38120	protein_coding	TEC	predicted gene, 38120 [Source:MGI Symbol;Acc:MGI:5611348]	0.4263	4642					2.311	0	1.987	0	6.226	0	2.277	0	2.523	0	2.383	0	3.113	0	3.623	0	3.586	0	1.751	0	2.738	0	2.662	0
72	ENSMUSG00000102664	ENSMUSG00000102664	ENSMUST00000195718	Gm38380	protein_coding	TEC	predicted gene, 38380 [Source:MGI Symbol;Acc:MGI:5611608]	0.4208	2248					3.395	0	2.731	0	1.325	0	1.297	0	3.578	0	1.475	0	3.327	0	1.327	0	1.574	0	3.669	0	2.336	0	2.055	0
73	ENSMUSG00000025935	ENSMUSG00000025935	ENSMUST00000027068; ENSMUST00000185447; ENSMUST00000188377	Tram1	protein_coding	protein_coding	translocating chain-associating membrane protein 1 [Source:MGI Symbol;Acc:MGI:1919515]	0.4777	1343	GO:0006616; GO:0015031	GO:0003674	GO:0016021; GO:0016020; GO:0005783; GO:0005789; GO:0030176; GO:0005791; GO:0005623	TRAM1	2243	1	2260	1	1930	1	2116	1	1702	1	1648	1	1553	1	1390	1	5643	1	4800	1	5077	1	8455	1
74	ENSMUSG00000025937	ENSMUSG00000025937	ENSMUST00000027071; ENSMUST00000156222	Lactb2	protein_coding	protein_coding	lactamase, beta 2 [Source:MGI Symbol;Acc:MGI:2442551]	0.3922	2447	GO:0090502	GO:0046872; GO:0016787; GO:0003723; GO:0004518; GO:0008270; GO:0004519; GO:0004521; GO:0003727	GO:0005739; GO:0005759	LACTB2	544.2	1	414.3	1	536.7	1	438.1	1	10600	1	10100	1	9599	1	10060	1	327.2	1	296.7	1	344.9	1	333.1	1
75	ENSMUSG00000102982	ENSMUSG00000102982	ENSMUST00000194537	Gm38319	protein_coding	TEC	predicted gene, 38319 [Source:MGI Symbol;Acc:MGI:5611547]	0.4645	1266					2.444	0	2.152	0	6.226	0	3.651	0	45.61	1	53.56	1	41.07	1	38.54	1	2.823	0	1.73	0	2.216	0	3.16	0
76	ENSMUSG00000067813	ENSMUSG00000067813	ENSMUST00000088542	Xkr9	protein_coding	protein_coding	X-linked Kx blood group related 9 [Source:MGI Symbol;Acc:MGI:2686466]	0.3733	1926	GO:0043652; GO:0070782; GO:1902742	GO:0003674	GO:0016021; GO:0016020; GO:0005886	XKR9	604	1	675.6	1	814.3	1	645.7	1	3.73	0	9.372	1	5.719	1	9.799	1	2.331	0	1.836	0	3.182	0	1.935	0
77	ENSMUSG00000102166	ENSMUSG00000102166	ENSMUST00000194709	Gm36947	protein_coding	TEC	predicted gene, 36947 [Source:MGI Symbol;Acc:MGI:5610175]	0.4415	2249					3.47	0	2.936	0	3.704	0	3.414	0	1.758	0	1.999	0	2.485	0	2.551	0	3.551	0	2.999	0	2.52	0	1.946	0
78	ENSMUSG00000104209	ENSMUSG00000104209	ENSMUST00000193148	Gm37400	protein_coding	TEC	predicted gene, 37400 [Source:MGI Symbol;Acc:MGI:5610628]	0.4097	3605					1.304	0	3.097	0	1.548	0	2.825	0	1.997	0	1.355	0	1.443	0	2.657	0	3.188	0	3.594	0	2.238	0	2.545	0
79	ENSMUSG00000025932	ENSMUSG00000025932	ENSMUST00000027066; ENSMUST00000080664; ENSMUST00000168081; ENSMUST00000185329; ENSMUST00000185453; ENSMUST00000187790; ENSMUST00000188857; ENSMUST00000189526; ENSMUST00000190337	Eya1	protein_coding	protein_coding	EYA transcriptional coactivator and phosphatase 1 [Source:MGI Symbol;Acc:MGI:109344]	0.4782	2278	GO:0007275; GO:0009887; GO:0035335; GO:0042471; GO:0045944; GO:0006281; GO:0006974; GO:0042472; GO:0006325; GO:0045739; GO:0045893; GO:0006470; GO:0048665; GO:0006302; GO:0035909; GO:0048752; GO:0001656; GO:0048704; GO:0001658; GO:0010212; GO:0007389; GO:0016925; GO:0003151; GO:0045664; GO:0014706; GO:0016576; GO:0048856; GO:2001240; GO:0045165; GO:0001657; GO:0050679; GO:0042474; GO:0042473; GO:…	GO:0004725; GO:0046872; GO:0016787; GO:0005515; GO:0004721; GO:0003723	GO:0005634; GO:0005654; GO:0016604; GO:0005737; GO:0032991; GO:0032993	EYA1	3.304	0	6.507	0	1.352	0	2.415	0	2.627	0	3.003	0	2.013	0	5.879	0	22.86	1	17.37	1	11.89	1	5.678	0
80	ENSMUSG00000102588	ENSMUSG00000102588	ENSMUST00000193605	Gm37444	protein_coding	TEC	predicted gene, 37444 [Source:MGI Symbol;Acc:MGI:5610672]	0.3394	439					3.223	0	2.124	0	3.642	0	1.729	0	2.252	0	1.301	0	2.185	0	2.146	0	2.574	0	3.401	0	1.704	0	2.093	0
81	ENSMUSG00000025930	ENSMUSG00000025930	ENSMUST00000027062; ENSMUST00000188982; ENSMUST00000190471; ENSMUST00000190719	Msc	protein_coding	protein_coding	musculin [Source:MGI Symbol;Acc:MGI:1333884]	0.5558	1110	GO:1990830; GO:0000122; GO:0014707; GO:0060021; GO:0060539	GO:0046983; GO:0003677; GO:0001227; GO:0000980	GO:0005634; GO:0005654	MSC	22.02	1	21.69	1	31.13	1	13.69	1	1.98	0	1.666	0	2.126	0	2.314	0	70.02	1	66.59	1	56.72	1	68.14	1
82	ENSMUSG00000103492	ENSMUSG00000103492	ENSMUST00000194866	Gm37412	protein_coding	TEC	predicted gene, 37412 [Source:MGI Symbol;Acc:MGI:5610640]	0.3957	4321					2.023	0	1.85	0	2.33	0	3.68	0	2.827	0	1.621	0	2.806	0	3.745	0	1.872	0	3.189	0	2.039	0	3.103	0
83	ENSMUSG00000032769	ENSMUSG00000032769	ENSMUST00000041447; ENSMUST00000235071	Trpa1	protein_coding	protein_coding	transient receptor potential cation channel, subfamily A, member 1 [Source:MGI Symbol;Acc:MGI:3522699]	0.4338	3776	GO:0006811; GO:0055085; GO:0010033; GO:0050896; GO:0034605; GO:0042493; GO:0051209; GO:0051289; GO:0006816; GO:0019233; GO:0070588; GO:0070417; GO:0042542; GO:0035774; GO:0048265; GO:0009409; GO:0098908; GO:0014070; GO:0050966; GO:1904058; GO:0014832; GO:0097553; GO:0007166; GO:0050968; GO:1903522; GO:0050955; GO:0071244; GO:1903793; GO:0034220	GO:0005515; GO:0005216; GO:0042802; GO:0005262; GO:0015278; GO:0005245; GO:0015267; GO:0097604; GO:1990760	GO:0016020; GO:0016021; GO:0005886; GO:0016324; GO:0005887; GO:0030424; GO:0032421	TRPA1	7.34	0	3.653	0	2.315	0	1.731	0	2.124	0	2.153	0	2.3	0	1.462	0	1.581	0	1.475	0	2.203	0	3.228	0
84	ENSMUSG00000092083	ENSMUSG00000092083	ENSMUST00000170146; ENSMUST00000175681	Kcnb2	protein_coding	protein_coding	potassium voltage gated channel, Shab-related subfamily, member 2 [Source:MGI Symbol;Acc:MGI:99632]	0.4316	9404	GO:0006811; GO:0055085; GO:0006813; GO:0051260; GO:0071805; GO:0034765; GO:0072659	GO:0005515; GO:0005249; GO:0005216; GO:0005267; GO:0046982; GO:0005244; GO:0044325; GO:0005251	GO:0016020; GO:0008076; GO:0016021; GO:0005886; GO:0042995; GO:0030425; GO:0043025; GO:0032809; GO:0043204	KCNB2	8.389	0	5.423	0	12.45	0	5.704	0	3.206	0	2.931	0	2.242	0	5.879	0	2.392	0	3.465	0	3.399	0	2.846	0
85	ENSMUSG00000102937	ENSMUSG00000102937	ENSMUST00000193873	Gm38116	protein_coding	TEC	predicted gene, 38116 [Source:MGI Symbol;Acc:MGI:5611344]	0.377	1533					2.069	0	2.263	0	3.106	0	3.741	0	3.111	0	2.261	0	1.534	0	1.962	0	2.633	0	2.444	0	2.534	0	3.651	0
86	ENSMUSG00000104149	ENSMUSG00000104149	ENSMUST00000194564	Gm37138	protein_coding	TEC	predicted gene, 37138 [Source:MGI Symbol;Acc:MGI:5610366]	0.3839	2089					3.498	0	2.495	0	1.849	0	2.415	0	1.827	0	3.511	0	3.415	0	3.624	0	3.554	0	1.542	0	3.003	0	1.307	0
87	ENSMUSG00000025925	ENSMUSG00000025925	ENSMUST00000027057; ENSMUST00000186565; ENSMUST00000188371; ENSMUST00000188684	Terf1	protein_coding	protein_coding	telomeric repeat binding factor 1 [Source:MGI Symbol;Acc:MGI:109634]	0.4184	1931	GO:0000723; GO:0007049; GO:0051260; GO:0051301; GO:0007094; GO:0043065; GO:0008156; GO:0031116; GO:0061820; GO:0032211; GO:1905778; GO:1905839; GO:0045931; GO:0007004; GO:0051974; GO:0045840; GO:0045141; GO:1904792; GO:1904850; GO:1904911; GO:0042493	GO:0003677; GO:0042803; GO:0042162; GO:0003691; GO:0005515; GO:0046982; GO:0008017; GO:0008022; GO:0098505; GO:0071532; GO:0003720; GO:0008301	GO:0005634; GO:0000784; GO:0000781; GO:0016604; GO:0005737; GO:0005694; GO:0005856; GO:0005730; GO:0001650; GO:0005819; GO:0000783; GO:0005654; GO:0070187	TERF1	121.6	1	80.25	1	68.48	1	112.9	1	133.8	1	148.6	1	156	1	156.8	1	182.9	1	172.3	1	150	1	145.7	1
88	ENSMUSG00000104379	ENSMUSG00000104379	ENSMUST00000194867	Gm37509	protein_coding	TEC	predicted gene, 37509 [Source:MGI Symbol;Acc:MGI:5610737]	0.4115	3169					2.134	0	3.506	0	2.065	0	2.995	0	6.082	0	6.025	0	6.238	1	2.28	0	3.197	0	2.272	0	2.179	0	2.899	0
89	ENSMUSG00000032719	ENSMUSG00000032719	ENSMUST00000040695	Sbspon	protein_coding	protein_coding	somatomedin B and thrombospondin, type 1 domain containing [Source:MGI Symbol;Acc:MGI:2684952]	0.4523	2748	GO:0006955; GO:0008150; GO:0006897	GO:0005044; GO:0030247; GO:0003674	GO:0005576	SBSPON	2.457	0	1.647	0	2.27	0	3.564	0	35.73	1	13.39	1	32.23	1	26.13	1	11.43	0	2.889	0	5.489	0	3.459	0
90	ENSMUSG00000067795	ENSMUSG00000067795	ENSMUST00000115367; ENSMUST00000145070; ENSMUST00000151004	4930444P10Rik	protein_coding	protein_coding	RIKEN cDNA 4930444P10 gene [Source:MGI Symbol;Acc:MGI:1923049]	0.4874	1238	GO:0008150	GO:0003674	GO:0005575	C8orf89	3.517	0	1.823	0	3.427	0	3.606	0	2.59	0	2.627	0	2.871	0	3.145	0	2.453	0	3.606	0	2.207	0	2.163	0
91	ENSMUSG00000043716	ENSMUSG00000043716	ENSMUST00000058437; ENSMUST00000125005; ENSMUST00000140597; ENSMUST00000141217; ENSMUST00000149566; ENSMUST00000151017	Rpl7	protein_coding	protein_coding	ribosomal protein L7 [Source:MGI Symbol;Acc:MGI:98073]	0.4528	1005	GO:0000463; GO:0006412; GO:0006364; GO:0042273	GO:0003723; GO:0003735; GO:0042803; GO:0003677; GO:0003729; GO:0008097	GO:0045202; GO:0014069; GO:0005840; GO:0022625; GO:0031672; GO:1990904; GO:0005844	RPL7	7012	1	7002	1	4712	1	6036	1	3939	1	3916	1	3993	1	3508	1	8291	1	8374	1	8652	1	9995	1
92	ENSMUSG00000025921	ENSMUSG00000025921	ENSMUST00000027053; ENSMUST00000152626	Rdh10	protein_coding	protein_coding	retinol dehydrogenase 10 (all-trans) [Source:MGI Symbol;Acc:MGI:1924238]	0.4299	2773	GO:0002138; GO:0055114; GO:0001701; GO:0048568; GO:0043584; GO:0001656; GO:0009887; GO:0014032; GO:0007601; GO:0042572; GO:0031076; GO:0035115; GO:0060449; GO:0043583; GO:0008406; GO:0048703; GO:0060431; GO:0042574; GO:1900054	GO:0016491; GO:0052650; GO:0004745	GO:0016020; GO:0016021; GO:0005737; GO:0043231; GO:0005783; GO:0005789; GO:0031090; GO:0005811	RDH10	232.8	1	287.4	1	278.9	1	239.6	1	1092	1	974.7	1	922.8	1	863.6	1	340.1	1	346	1	375.1	1	463.7	1
93	ENSMUSG00000104165	ENSMUSG00000104165	ENSMUST00000192560	Gm38249	protein_coding	TEC	predicted gene, 38249 [Source:MGI Symbol;Acc:MGI:5611477]	0.3705	2321					2.583	0	2.604	0	2.965	0	2.487	0	2.916	0	3.077	0	3.576	0	2.873	0	2.793	0	2.551	0	2.103	0	1.814	0
94	ENSMUSG00000025920	ENSMUSG00000025920	ENSMUST00000027052; ENSMUST00000054668; ENSMUST00000115359; ENSMUST00000115360; ENSMUST00000127420; ENSMUST00000128957; ENSMUST00000131257; ENSMUST00000144138; ENSMUST00000145092; ENSMUST00000149320; ENSMUST00000151888; ENSMUST00000153966; ENSMUST00000159558; ENSMUST00000162007; ENSMUST00000162435; ENSMUST00000162627; ENSMUST00000162751	Stau2	protein_coding	protein_coding	staufen double-stranded RNA binding protein 2 [Source:MGI Symbol;Acc:MGI:1352508]	0.4408	2307	GO:0010468; GO:0032956; GO:0051965; GO:0061003; GO:0051489; GO:1900454; GO:0048592; GO:0098964	GO:0003723; GO:0019894; GO:0003725; GO:0051019; GO:0043022; GO:0030544	GO:0005634; GO:0005737; GO:0031965; GO:0005874; GO:0005783; GO:0005730; GO:0030424; GO:0030425; GO:0043025; GO:0043198; GO:0010494; GO:0032839; GO:1990124	STAU2	131.1	1	124.7	1	122	1	115.2	1	324.6	1	299.2	1	300.5	1	270.4	1	291.5	1	243.2	1	205.8	1	287.7	1
95	ENSMUSG00000025939	ENSMUSG00000025939	ENSMUST00000117146; ENSMUST00000132919; ENSMUST00000133639; ENSMUST00000136455; ENSMUST00000182080; ENSMUST00000182554; ENSMUST00000236045	Ube2w	protein_coding	protein_coding	ubiquitin-conjugating enzyme E2W (putative) [Source:MGI Symbol;Acc:MGI:1914049]	0.4126	1011	GO:0006281; GO:0006974; GO:0016567; GO:0043161; GO:0070979; GO:0006515; GO:0006513; GO:0071218	GO:0016740; GO:0000166; GO:0005524; GO:0005515; GO:0061631; GO:0004842; GO:0031625	GO:0005634	UBE2W	226.5	1	198.5	1	231.6	1	229.3	1	484.2	1	520.2	1	491.3	1	456.6	1	347.2	1	293.8	1	362.3	1	340.7	1
96	ENSMUSG00000102457	ENSMUSG00000102457	ENSMUST00000195710	Gm38342	protein_coding	TEC	predicted gene, 38342 [Source:MGI Symbol;Acc:MGI:5611570]	0.5027	2980					2.971	0	2.684	0	3.325	0	2.847	0	1.491	0	3.069	0	2.708	0	1.928	0	1.832	0	2.684	0	1.57	0	3.468	0
97	ENSMUSG00000079658	ENSMUSG00000079658	ENSMUST00000115352; ENSMUST00000185393; ENSMUST00000185771; ENSMUST00000186541; ENSMUST00000186701; ENSMUST00000186948; ENSMUST00000187910; ENSMUST00000188641; ENSMUST00000188987; ENSMUST00000190986; ENSMUST00000191535	Eloc	protein_coding	protein_coding	elongin C [Source:MGI Symbol;Acc:MGI:1915173]	0.4252	667	GO:0006511; GO:0016567; GO:0032968	GO:0005515; GO:0004842; GO:0044877	GO:0005634; GO:0070449; GO:0030891	ELOC	611.3	1	544.4	1	555.3	1	580.7	1	762.5	1	646	1	618.1	1	605.6	1	438.7	1	370.6	1	398	1	422.1	1
98	ENSMUSG00000025940	ENSMUSG00000025940	ENSMUST00000065373; ENSMUST00000176451; ENSMUST00000177501; ENSMUST00000177532	Tmem70	protein_coding	protein_coding	transmembrane protein 70 [Source:MGI Symbol;Acc:MGI:1915068]	0.5104	1059	GO:0033615	GO:0003674	GO:0016020; GO:0016021; GO:0005654; GO:0005739; GO:0005743; GO:0032592	TMEM70	292.6	1	275.5	1	261.5	1	284.1	1	764.8	1	881	1	766.3	1	700.9	1	387.2	1	321.3	1	372.4	1	325.5	1
99	ENSMUSG00000025779	ENSMUSG00000025779	ENSMUST00000026881; ENSMUST00000190366; ENSMUST00000191260	Ly96	protein_coding	protein_coding	lymphocyte antigen 96 [Source:MGI Symbol;Acc:MGI:1341909]	0.4044	575	GO:0045087; GO:0002376; GO:0071222; GO:0032496; GO:0006954; GO:0032760; GO:0031666; GO:0031663; GO:0034142; GO:0032497	GO:0035662; GO:0001530; GO:0005515; GO:0001875	GO:0005576; GO:0005615; GO:0031226; GO:0046696	LY96	107	1	108.5	1	109.6	1	118.7	1	53.97	1	48.87	1	53.03	1	52.26	1	90.02	1	69.48	1	80.51	1	113.6	1
100	ENSMUSG00000104133	ENSMUSG00000104133	ENSMUST00000194790	4921511E07Rik	protein_coding	TEC	RIKEN cDNA 4921511E07 gene [Source:MGI Symbol;Acc:MGI:1918145]	0.3362	827					3.113	0	1.755	0	3.26	0	2.88	0	2.342	0	3.107	0	2.303	0	3.305	0	2.281	0	2.765	0	1.272	0	3.467	0
101	ENSMUSG00000042686	ENSMUSG00000042686	ENSMUST00000038382; ENSMUST00000186024	Jph1	protein_coding	protein_coding	junctophilin 1 [Source:MGI Symbol;Acc:MGI:1891495]	0.4678	2712	GO:0007517; GO:0051209	GO:0008307; GO:0015278	GO:0030314; GO:0016020; GO:0016021; GO:0005886; GO:0005634; GO:0005654; GO:0005783; GO:0005789; GO:0016529; GO:0030018; GO:0033017; GO:0014701	JPH1	1.604	0	6.507	0	6.226	0	1.493	0	12.92	1	20.08	1	13	1	12.41	1	180	1	79.61	1	71.36	1	47.32	1
102	ENSMUSG00000025777	ENSMUSG00000025777	ENSMUST00000026879; ENSMUST00000150457; ENSMUST00000189465; ENSMUST00000189736	Gdap1	protein_coding	protein_coding	ganglioside-induced differentiation-associated-protein 1 [Source:MGI Symbol;Acc:MGI:1338002]	0.4324	2712	GO:0032526; GO:0007005; GO:0006626; GO:0000266; GO:0008053; GO:0071305	GO:0005515	GO:0016020; GO:0016021; GO:0005829; GO:0005737; GO:0005739; GO:0005741; GO:0031307	GDAP1	3.074	0	1.659	0	1.919	0	2.546	0	1.953	0	3.525	0	2.304	0	1.693	0	12.86	0	8.685	0	1.553	0	5.678	0
103	ENSMUSG00000067780	ENSMUSG00000067780	ENSMUST00000088476	Pi15	protein_coding	protein_coding	peptidase inhibitor 15 [Source:MGI Symbol;Acc:MGI:1934659]	0.3556	6923			GO:0005576	PI15	3.377	0	2.85	0	1.701	0	2.918	0	12.16	1	12.72	1	26.51	1	32.66	1	32.87	1	33.29	1	32.94	1	13.25	0
104	ENSMUSG00000025776	ENSMUSG00000025776	ENSMUST00000095075; ENSMUST00000159958; ENSMUST00000160305	Crispld1	protein_coding	protein_coding	cysteine-rich secretory protein LCCL domain containing 1 [Source:MGI Symbol;Acc:MGI:1934666]	0.4482	2800	GO:0060325	GO:0003674	GO:0005576; GO:0005615	CRISPLD1	2.119	0	2.569	0	1.993	0	1.309	0	27.37	1	15.4	1	29.63	1	21.56	1	10	0	21.71	1	15.55	1	15.14	0
105	ENSMUSG00000025774	ENSMUSG00000025774	ENSMUST00000026876; ENSMUST00000115340; ENSMUST00000115344; ENSMUST00000130669	Crisp4	protein_coding	protein_coding	cysteine-rich secretory protein 4 [Source:MGI Symbol;Acc:MGI:1925331]	0.3871	1501	GO:0007339; GO:0060046	GO:0005246	GO:0005576; GO:0005615; GO:0016020; GO:0016021	CRISP1	3.593	0	1.943	0	2.338	0	2.399	0	1.528	0	1.833	0	2.098	0	3.096	0	3.427	0	1.369	0	3.567	0	3.47	0
106	ENSMUSG00000073735	ENSMUSG00000073735	ENSMUST00000097818	Defb18	protein_coding	protein_coding	defensin beta 18 [Source:MGI Symbol;Acc:MGI:3648148]	0.4109	258	GO:0045087; GO:0008150; GO:0042742; GO:0006952	GO:0003674	GO:0005576; GO:0005575	DEFB113	1.328	0	1.562	0	2.537	0	1.51	0	3.39	0	2.141	0	1.439	0	3.081	0	2.497	0	3.715	0	1.657	0	1.706	0
107	ENSMUSG00000067773	ENSMUSG00000067773	ENSMUST00000088463; ENSMUST00000097817	Defb41	protein_coding	protein_coding	defensin beta 41 [Source:MGI Symbol;Acc:MGI:1924923]	0.3778	332	GO:0042742; GO:0045087; GO:0006952	GO:0003674	GO:0005576	DEFB110	2.232	0	1.987	0	1.938	0	2.758	0	3.026	0	2.33	0	2.788	0	3.207	0	1.95	0	1.99	0	1.792	0	2.283	0
108	ENSMUSG00000042596	ENSMUSG00000042596	ENSMUST00000037294; ENSMUST00000149505	Tfap2d	protein_coding	protein_coding	transcription factor AP-2, delta [Source:MGI Symbol;Acc:MGI:2153466]	0.4816	1253	GO:0006355; GO:0045944; GO:0045893; GO:0006357; GO:0043524; GO:0061379	GO:0003700; GO:0003677; GO:0005515; GO:0000977; GO:0000981	GO:0005634; GO:0005667	TFAP2D	3.471	0	1.551	0	1.922	0	2.93	0	3.351	0	3.099	0	2.709	0	3.488	0	2.51	0	3.691	0	2.938	0	2.307	0
109	ENSMUSG00000025927	ENSMUSG00000025927	ENSMUST00000027059; ENSMUST00000064976; ENSMUST00000186972; ENSMUST00000187754; ENSMUST00000191068	Tfap2b	protein_coding	protein_coding	transcription factor AP-2 beta [Source:MGI Symbol;Acc:MGI:104672]	0.5397	2407	GO:0006355; GO:0045944; GO:0045893; GO:0000122; GO:0045892; GO:0006006; GO:0006357; GO:0001822; GO:0006915; GO:0043154; GO:0045595; GO:0008285; GO:0043066; GO:0006366; GO:0008284; GO:0050796; GO:0043525; GO:0043524; GO:0045444; GO:0055074; GO:0043588; GO:0010960; GO:0048485; GO:0035810; GO:0042593; GO:0003091; GO:0072017; GO:0072044; GO:0007423; GO:0010842; GO:0030510; GO:0035136; GO:0035137; GO:…	GO:0003700; GO:0003677; GO:0005515; GO:0042803; GO:0046982; GO:0003682; GO:0000977; GO:0000978; GO:0001228; GO:0000981; GO:0043565; GO:0001158; GO:0003713; GO:0003714; GO:0046983; GO:0043027	GO:0005634	TFAP2B	3.519	0	3.032	0	1.458	0	3.001	0	584.6	1	639.3	1	601	1	697.7	1	505.8	1	396.6	1	504.1	1	723	1
110	ENSMUSG00000102597	ENSMUSG00000102597	ENSMUST00000193790	Gm38382	protein_coding	TEC	predicted gene, 38382 [Source:MGI Symbol;Acc:MGI:5611610]	0.3677	2499					3.578	0	3.392	0	2.072	0	1.76	0	3.157	0	2.47	0	2.65	0	2.894	0	2.812	0	2.614	0	1.69	0	1.493	0
111	ENSMUSG00000043760	ENSMUSG00000043760	ENSMUST00000088448; ENSMUST00000128051; ENSMUST00000132647; ENSMUST00000147480	Pkhd1	protein_coding	protein_coding	polycystic kidney and hepatic disease 1 [Source:MGI Symbol;Acc:MGI:2155808]	0.4712	4027	GO:0010824; GO:0001822; GO:0032088; GO:0006874; GO:0043066; GO:0008284; GO:0051898; GO:0060271; GO:0032006; GO:0070372	GO:0005515	GO:0016020; GO:0016021; GO:0048471; GO:0005737; GO:0016324; GO:0005813; GO:0072686; GO:0036064; GO:0005929	PKHD1	55.58	1	91.1	1	185.5	1	68.45	1	2890	1	2724	1	2392	1	2499	1	2.729	0	3.527	0	1.489	0	2.263	0
112	ENSMUSG00000104095	ENSMUSG00000104095	ENSMUST00000194347	Gm37315	protein_coding	TEC	predicted gene, 37315 [Source:MGI Symbol;Acc:MGI:5610543]	0.376	3479					1.715	0	3.035	0	1.708	0	2.096	0	3.543	0	8.703	1	10.4	1	5.226	0	1.746	0	2.088	0	2.3	0	1.929	0
113	ENSMUSG00000025929	ENSMUSG00000025929	ENSMUST00000027061	Il17a	protein_coding	protein_coding	interleukin 17A [Source:MGI Symbol;Acc:MGI:107364]	0.4244	1171	GO:0006954; GO:0007165; GO:0045944; GO:1900017; GO:2000778; GO:0045672; GO:0071347; GO:0010940; GO:0032747; GO:0071385; GO:0097530; GO:0072537; GO:0050832	GO:0005125	GO:0005576; GO:0005615; GO:0009897; GO:0005737	IL17A	2.807	0	2.976	0	3.445	0	2.636	0	2.6	0	3.534	0	2.872	0	2.066	0	3.714	0	2.498	0	2.536	0	2.34	0
114	ENSMUSG00000041872	ENSMUSG00000041872	ENSMUST00000039046; ENSMUST00000189301; ENSMUST00000190692; ENSMUST00000191111	Il17f	protein_coding	protein_coding	interleukin 17F [Source:MGI Symbol;Acc:MGI:2676631]	0.493	799	GO:0006954; GO:0007165; GO:0045944; GO:1900017; GO:0016525; GO:0017015; GO:0045076; GO:0045408; GO:0051216; GO:2000778; GO:0042089; GO:0042109; GO:0045414; GO:0045423	GO:0005125; GO:0042803; GO:0005126; GO:0019955	GO:0005576; GO:0005615	IL17F	1.884	0	3.261	0	2.258	0	3.021	0	1.953	0	1.509	0	10.4	1	6.532	0	3.7	0	1.669	0	3.548	0	3.478	0
115	ENSMUSG00000041859	ENSMUSG00000041859	ENSMUST00000053266; ENSMUST00000185296; ENSMUST00000188112; ENSMUST00000190421; ENSMUST00000191061	Mcm3	protein_coding	protein_coding	minichromosome maintenance complex component 3 [Source:MGI Symbol;Acc:MGI:101845]	0.5216	1737	GO:0006260; GO:0006270; GO:0032508; GO:0007049; GO:0006271; GO:0000727; GO:0006267; GO:1902975	GO:0003677; GO:0005524; GO:0016787; GO:0000166; GO:0004386; GO:0003678; GO:0003688; GO:0003697	GO:0042555; GO:0005634; GO:0005654; GO:0048471; GO:0005737; GO:0005813	MCM3	201.3	1	269	1	138.2	1	198.5	1	60.06	1	49.54	1	84.22	1	79.04	1	251.5	1	312.7	1	276.3	1	155.2	1
116	ENSMUSG00000025931	ENSMUSG00000025931	ENSMUST00000068880; ENSMUST00000167119; ENSMUST00000187651; ENSMUST00000189400	Paqr8	protein_coding	protein_coding	progestin and adipoQ receptor family member VIII [Source:MGI Symbol;Acc:MGI:1921479]	0.5115	3242	GO:0007275; GO:0043401; GO:0030154; GO:0048477; GO:0048545	GO:0005496; GO:0008289; GO:0038023; GO:0003707	GO:0016021; GO:0016020; GO:0005886; GO:0005794	PAQR8	167.8	1	105.2	1	129.5	1	119.8	1	22.05	1	20.08	1	23.91	1	18.94	1	22.86	1	27.5	1	38.42	1	20.82	1
117	ENSMUSG00000041809	ENSMUSG00000041809	ENSMUST00000038447; ENSMUST00000160782	Efhc1	protein_coding	protein_coding	EF-hand domain (C-terminal) containing 1 [Source:MGI Symbol;Acc:MGI:1919127]	0.5378	1252	GO:0000281; GO:0007052; GO:0021795; GO:0051302	GO:0005509; GO:0043014	GO:0000922; GO:0005813; GO:0072686	EFHC1	7.34	0	3.604	0	6.226	0	2.45	0	2.016	0	2.822	0	6.238	1	7.839	1	11.43	0	14.48	0	12.81	1	7.571	0
118	ENSMUSG00000041779	ENSMUSG00000041779	ENSMUST00000037998; ENSMUST00000187210	Tram2	protein_coding	protein_coding	translocating chain-associating membrane protein 2 [Source:MGI Symbol;Acc:MGI:1924817]	0.4994	3588	GO:0006616; GO:0015031; GO:0032964; GO:0045048	GO:0005515	GO:0016021; GO:0016020; GO:0005791	TRAM2	1048	1	864.3	1	897.8	1	714.2	1	228.8	1	212.9	1	193.9	1	208.4	1	215.8	1	166.5	1	197.6	1	189.3	1
119	ENSMUSG00000025933	ENSMUSG00000025933	ENSMUST00000027064; ENSMUST00000027065	Tmem14a	protein_coding	protein_coding	transmembrane protein 14A [Source:MGI Symbol;Acc:MGI:1922962]	0.4652	1214	GO:0043066; GO:1901029	GO:0003674	GO:0016020; GO:0016021; GO:0005789; GO:0031966; GO:0005739; GO:0005783	TMEM14A	53.48	1	40.13	1	41.09	1	39.93	1	80.58	1	76.32	1	72.26	1	62.71	1	25.72	1	23.16	1	29.28	1	26.5	1
120	ENSMUSG00000102633	ENSMUSG00000102633	ENSMUST00000191648	Gm38224	protein_coding	TEC	predicted gene, 38224 [Source:MGI Symbol;Acc:MGI:5611452]	0.3929	2100					2.973	0	3.557	0	1.987	0	3.028	0	3.328	0	2.651	0	2.848	0	2.521	0	2.59	0	1.271	0	2.717	0	2.353	0
121	ENSMUSG00000025934	ENSMUSG00000025934	ENSMUST00000027067; ENSMUST00000121676; ENSMUST00000124990; ENSMUST00000190711	Gsta3	protein_coding	protein_coding	glutathione S-transferase, alpha 3 [Source:MGI Symbol;Acc:MGI:95856]	0.4517	1471	GO:0006805; GO:0006749; GO:0001657; GO:0046223	GO:0005515; GO:0004364; GO:0016740	GO:0005829; GO:0005737	GSTA3	31.46	1	26.03	1	29.88	1	27.38	1	1336	1	1247	1	1287	1	981.2	1	198.6	1	243.2	1	256.2	1	217.7	1
122	ENSMUSG00000067750	ENSMUSG00000067750	ENSMUST00000088407	Khdc1a	protein_coding	protein_coding	KH domain containing 1A [Source:MGI Symbol;Acc:MGI:2676610]	0.4278	1987	GO:0006915; GO:0006919	GO:0003723; GO:0005515; GO:0042802; GO:0008266	GO:0005737	KHDC1,KHDC1L	3.342	0	2.127	0	2.784	0	1.837	0	3.201	0	3.646	0	3.074	0	2.91	0	2.949	0	1.53	0	3.054	0	2.637	0
123	ENSMUSG00000041722	ENSMUSG00000041722	ENSMUST00000070223	Khdc1c	protein_coding	protein_coding	KH domain containing 1C [Source:MGI Symbol;Acc:MGI:3583007]	0.425	1946	GO:0006919	GO:0003723	GO:0005737	KHDC1,KHDC1L	2.29	0	3.458	0	1.794	0	3.02	0	3.111	0	1.926	0	2.047	0	2.745	0	3.052	0	1.267	0	1.966	0	3.085	0
124	ENSMUSG00000085079	ENSMUSG00000085079	ENSMUST00000147615	Khdc1b	protein_coding	protein_coding	KH domain containing 1B [Source:MGI Symbol;Acc:MGI:2138477]	0.4352	2236	GO:0006919	GO:0003723; GO:0005515; GO:0042802	GO:0005737	KHDC1,KHDC1L	3.034	0	1.686	0	2.247	0	2.345	0	3.371	0	3.303	0	3.702	0	3.576	0	2.725	0	2.556	0	1.591	0	1.872	0
125	ENSMUSG00000028033	ENSMUSG00000028033	ENSMUST00000029667; ENSMUST00000115299; ENSMUST00000115300; ENSMUST00000134505; ENSMUST00000173058; ENSMUST00000173404; ENSMUST00000174183	Kcnq5	protein_coding	protein_coding	potassium voltage-gated channel, subfamily Q, member 5 [Source:MGI Symbol;Acc:MGI:1924937]	0.4975	3367	GO:0006811; GO:0055085; GO:0006813; GO:0071805; GO:0034765; GO:0034220	GO:0005249; GO:0005216; GO:0005267; GO:0005244; GO:0005251; GO:0005516	GO:0016020; GO:0016021; GO:0005886; GO:0005887; GO:0008076; GO:0030118	KCNQ5	3.128	0	2.709	0	1.465	0	9.127	0	1.543	0	2.066	0	1.912	0	3.325	0	65.73	1	26.06	1	43.91	1	17.03	0
126	ENSMUSG00000104138	ENSMUSG00000104138	ENSMUST00000192487	Gm36949	protein_coding	TEC	predicted gene, 36949 [Source:MGI Symbol;Acc:MGI:5610177]	0.434	2327					2.449	0	1.612	0	2.052	0	2.607	0	1.948	0	1.718	0	3.099	0	1.521	0	2.587	0	1.733	0	1.379	0	2.308	0
127	ENSMUSG00000103748	ENSMUSG00000103748	ENSMUST00000194737	Gm38243	protein_coding	TEC	predicted gene, 38243 [Source:MGI Symbol;Acc:MGI:5611471]	0.3937	1567					2.325	0	2.454	0	3.346	0	3.271	0	2.129	0	2.333	0	2.74	0	2.229	0	3.22	0	1.839	0	1.89	0	2.355	0
128	ENSMUSG00000041670	ENSMUSG00000041670	ENSMUST00000081544; ENSMUST00000097808; ENSMUST00000097809; ENSMUST00000097810; ENSMUST00000097811; ENSMUST00000115273; ENSMUST00000164877; ENSMUST00000185942; ENSMUST00000218140	Rims1	protein_coding	protein_coding	regulating synaptic membrane exocytosis 1 [Source:MGI Symbol;Acc:MGI:2152971]	0.4971	4375	GO:0006886; GO:0006887; GO:0060478; GO:0065003; GO:1903861	GO:0005515; GO:0017137; GO:0046872	GO:0016020; GO:0048786	RIMS1	1.43	0	3.074	0	2.712	0	3.639	0	3.436	0	3.342	0	3.616	0	2.312	0	2.711	0	2.091	0	1.843	0	3.377	0
129	ENSMUSG00000073730	ENSMUSG00000073730	ENSMUST00000073179	4933415F23Rik	protein_coding	protein_coding	RIKEN cDNA 4933415F23 gene [Source:MGI Symbol;Acc:MGI:1914005]	0.4846	1781	GO:0042325; GO:0045087; GO:0032515	GO:0004865	GO:0005737; GO:0005575		2.827	0	2.977	0	1.901	0	1.353	0	3.154	0	1.528	0	2.481	0	3.545	0	1.769	0	2.81	0	3.507	0	1.988	0
130	ENSMUSG00000102766	ENSMUSG00000102766	ENSMUST00000193885; ENSMUST00000195365	Gm6420	protein_coding	TEC	predicted gene 6420 [Source:MGI Symbol;Acc:MGI:3644588]	0.6816	571					2.384	0	1.793	0	3.591	0	1.945	0	2.697	0	1.523	0	3.433	0	3.669	0	2.871	0	2.567	0	3.707	0	3.105	0
131	ENSMUSG00000026158	ENSMUSG00000026158	ENSMUST00000027343; ENSMUST00000186064; ENSMUST00000188677; ENSMUST00000189537	Ogfrl1	protein_coding	protein_coding	opioid growth factor receptor-like 1 [Source:MGI Symbol;Acc:MGI:1917405]	0.4336	2525	GO:0008150; GO:0038003	GO:0038023; GO:0004985	GO:0016020; GO:0005575	OGFRL1	40.89	1	30.37	1	44.83	1	22.82	1	197.7	1	180.8	1	166.9	1	157.4	1	580.2	1	463.2	1	437.3	1	450.5	1
132	ENSMUSG00000026156	ENSMUSG00000026156	ENSMUST00000063663; ENSMUST00000140583; ENSMUST00000144602	B3gat2	protein_coding	protein_coding	beta-1,3-glucuronyltransferase 2 (glucuronosyltransferase S) [Source:MGI Symbol;Acc:MGI:2389490]	0.5499	2960	GO:0006486; GO:0050650; GO:0016051	GO:0015018; GO:0016740; GO:0046872	GO:0016020; GO:0016021; GO:0000139; GO:0005794	B3GAT2	2.692	0	2.321	0	2.157	0	1.616	0	1014	1	1002	1	996.1	1	975.9	1	2.413	0	3.392	0	1.809	0	3.611	0
133	ENSMUSG00000026155	ENSMUSG00000026155	ENSMUST00000027339; ENSMUST00000129254; ENSMUST00000133398; ENSMUST00000136506; ENSMUST00000141330; ENSMUST00000148710; ENSMUST00000149737	Smap1	protein_coding	protein_coding	small ArfGAP 1 [Source:MGI Symbol;Acc:MGI:2138261]	0.4639	1281	GO:0043547; GO:0045648; GO:2000369	GO:0005096; GO:0046872; GO:0005515; GO:0030276	GO:0016020; GO:0005886; GO:0005737	SMAP1	1413	1	1519	1	1686	1	1418	1	1003	1	889.7	1	852.6	1	891	1	613	1	534.1	1	603.8	1	734.4	1
134	ENSMUSG00000026154	ENSMUSG00000026154	ENSMUST00000027338; ENSMUST00000155767	Sdhaf4	protein_coding	protein_coding	succinate dehydrogenase complex assembly factor 4 [Source:MGI Symbol;Acc:MGI:1915252]	0.4545	554	GO:0045087; GO:0045333; GO:0034553; GO:0003407	GO:0008177	GO:0005739; GO:0005759	SDHAF4	124.8	1	101.9	1	68.48	1	95.83	1	235.7	1	238.3	1	227.2	1	215.6	1	115.7	1	94.09	1	86.91	1	87.06	1
135	ENSMUSG00000102495	ENSMUSG00000102495	ENSMUST00000192339; ENSMUST00000195143	Gm26524	protein_coding	TEC	predicted gene, 26524 [Source:MGI Symbol;Acc:MGI:5477018]	0.5964	389					1.993	0	2.506	0	3.153	0	2.787	0	1.783	0	3.716	0	3.278	0	3.402	0	1.778	0	3.711	0	1.454	0	2.3	0
136	ENSMUSG00000026153	ENSMUSG00000026153	ENSMUST00000027337; ENSMUST00000185525; ENSMUST00000185807; ENSMUST00000186331; ENSMUST00000186999; ENSMUST00000187369; ENSMUST00000187619; ENSMUST00000187752; ENSMUST00000188712	Fam135a	protein_coding	protein_coding	family with sequence similarity 135, member A [Source:MGI Symbol;Acc:MGI:1915437]	0.4061	3497	GO:0044255		GO:0005575	FAM135A	1121	1	970.6	1	1029	1	964	1	484.2	1	589.1	1	581.2	1	502.3	1	171.5	1	186.7	1	196.7	1	219.6	1
137	ENSMUSG00000102398	ENSMUSG00000102398	ENSMUST00000192408	Gm37580	protein_coding	TEC	predicted gene, 37580 [Source:MGI Symbol;Acc:MGI:5610808]	0.4396	2800					2.385	0	2.796	0	2.138	0	1.506	0	2.551	0	1.718	0	2.851	0	2.606	0	3.123	0	1.265	0	1.857	0	3.125	0
138	ENSMUSG00000026147	ENSMUSG00000026147	ENSMUST00000054588; ENSMUST00000088349; ENSMUST00000124600; ENSMUST00000147902	Col9a1	protein_coding	protein_coding	collagen, type IX, alpha 1 [Source:MGI Symbol;Acc:MGI:88465]	0.5112	2149			GO:0005581; GO:0005594	COL9A1	2.8	0	3.355	0	1.57	0	2.798	0	2.052	0	3.602	0	1.724	0	2.726	0	1.437	0	2.167	0	1.791	0	1.438	0
139	ENSMUSG00000026141	ENSMUSG00000026141	ENSMUST00000051344; ENSMUST00000115244; ENSMUST00000144297	Col19a1	protein_coding	protein_coding	collagen, type XIX, alpha 1 [Source:MGI Symbol;Acc:MGI:1095415]	0.5064	4348	GO:0007275; GO:0098609; GO:0007155; GO:0030154; GO:0030198; GO:0007160; GO:0007517; GO:0007519; GO:0001763	GO:0005201; GO:0008201	GO:0005615; GO:0005576; GO:0031012; GO:0005911; GO:0005581	COL19A1	3.359	0	1.572	0	2.849	0	2.293	0	40.29	1	36.82	1	26.51	1	10.45	1	1.474	0	1.578	0	2.752	0	2.081	0
140	ENSMUSG00000073725	ENSMUSG00000073725	ENSMUST00000095062; ENSMUST00000186096; ENSMUST00000186190; ENSMUST00000187468; ENSMUST00000190195; ENSMUST00000191471	Lmbrd1	protein_coding	protein_coding	LMBR1 domain containing 1 [Source:MGI Symbol;Acc:MGI:1915671]	0.4515	2015		GO:0005158; GO:0031419	GO:0016020; GO:0016021; GO:0005886; GO:0005764; GO:0005765; GO:0045334	LMBRD1	1505	1	1342	1	1691	1	1464	1	1138	1	1152	1	1076	1	1032	1	695.9	1	731	1	749.3	1	715.4	1
141	ENSMUSG00000033569	ENSMUSG00000033569	ENSMUST00000041838; ENSMUST00000126096; ENSMUST00000126626; ENSMUST00000134022; ENSMUST00000135518; ENSMUST00000146592; ENSMUST00000151309; ENSMUST00000153568; ENSMUST00000154102; ENSMUST00000189254; ENSMUST00000190202	Adgrb3	protein_coding	protein_coding	adhesion G protein-coupled receptor B3 [Source:MGI Symbol;Acc:MGI:2441837]	0.4239	3903	GO:0007186; GO:0007166; GO:0016525; GO:0043547; GO:0007165; GO:0051965; GO:0007189; GO:0007520; GO:0048814; GO:0016322; GO:0061743; GO:0099558	GO:0004930; GO:0004888; GO:0005096; GO:0005515	GO:0016021; GO:0016020; GO:0005886; GO:0005887; GO:0098794; GO:0043083	ADGRB3	1.33	0	1.743	0	2.013	0	3.567	0	3.554	0	1.474	0	3.047	0	2.515	0	1.367	0	2.412	0	2.471	0	2.821	0
142	ENSMUSG00000104257	ENSMUSG00000104257	ENSMUST00000193138	Gm20172	protein_coding	TEC	predicted gene, 20172 [Source:MGI Symbol;Acc:MGI:5012357]	0.3656	1551					3.633	0	1.772	0	2.449	0	1.506	0	2.688	0	3.683	0	2.621	0	2.418	0	3.436	0	3.092	0	1.584	0	3.408	0
143	ENSMUSG00000102296	ENSMUSG00000102296	ENSMUST00000192443	Gm37543	protein_coding	TEC	predicted gene, 37543 [Source:MGI Symbol;Acc:MGI:5610771]	0.3463	1031					1.704	0	2.516	0	3.55	0	1.358	0	2.239	0	1.376	0	2.829	0	2.329	0	2.905	0	1.914	0	2.307	0	3.35	0
144	ENSMUSG00000103209	ENSMUSG00000103209	ENSMUST00000192367	Gm37331	protein_coding	TEC	predicted gene, 37331 [Source:MGI Symbol;Acc:MGI:5610559]	0.365	3375					2.17	0	2.267	0	2.007	0	1.805	0	1.364	0	3.662	0	3.077	0	2.536	0	2.567	0	3.587	0	2.643	0	3.009	0
145	ENSMUSG00000104027	ENSMUSG00000104027	ENSMUST00000193392	Gm37211	protein_coding	TEC	predicted gene, 37211 [Source:MGI Symbol;Acc:MGI:5610439]	0.3816	3433					1.567	0	3.029	0	1.643	0	3.571	0	3.127	0	2.277	0	3.596	0	3.003	0	1.421	0	1.539	0	1.879	0	2.382	0
146	ENSMUSG00000102407	ENSMUSG00000102407	ENSMUST00000193079	Gm37862	protein_coding	TEC	predicted gene, 37862 [Source:MGI Symbol;Acc:MGI:5611090]	0.3881	2533					2.073	0	1.841	0	2.057	0	3.598	0	1.638	0	3.254	0	3.384	0	2.745	0	3.741	0	1.726	0	1.747	0	2.703	0
147	ENSMUSG00000103214	ENSMUSG00000103214	ENSMUST00000195128	Gm38286	protein_coding	TEC	predicted gene, 38286 [Source:MGI Symbol;Acc:MGI:5611514]	0.3781	3105					2.523	0	1.401	0	1.514	0	2.161	0	1.952	0	2.76	0	3.067	0	1.727	0	2.947	0	2.427	0	2.852	0	2.384	0
148	ENSMUSG00000104100	ENSMUSG00000104100	ENSMUST00000192216	Gm37880	protein_coding	TEC	predicted gene, 37880 [Source:MGI Symbol;Acc:MGI:5611108]	0.4056	3257					3.354	0	3.699	0	2.285	0	3.146	0	3.73	0	2.833	0	2.227	0	1.721	0	1.524	0	2.168	0	2.559	0	1.487	0
149	ENSMUSG00000103889	ENSMUSG00000103889	ENSMUST00000195543	Gm37011	protein_coding	TEC	predicted gene, 37011 [Source:MGI Symbol;Acc:MGI:5610239]	0.3554	2935					2.763	0	2.898	0	3.731	0	2.395	0	3.257	0	2.272	0	3.138	0	3.717	0	2.023	0	2.411	0	1.286	0	2.053	0
150	ENSMUSG00000104221	ENSMUSG00000104221	ENSMUST00000194535	Gm37051	protein_coding	TEC	predicted gene, 37051 [Source:MGI Symbol;Acc:MGI:5610279]	0.3323	2943					1.822	0	2.409	0	2.875	0	1.968	0	1.928	0	3.542	0	2.873	0	1.347	0	1.982	0	1.879	0	3.059	0	3.339	0
151	ENSMUSG00000102250	ENSMUSG00000102250	ENSMUST00000193573	Gm38260	protein_coding	TEC	predicted gene, 38260 [Source:MGI Symbol;Acc:MGI:5611488]	0.3467	3995					3.521	0	3.574	0	2.302	0	3.483	0	3.533	0	2.4	0	3.21	0	3.481	0	3.617	0	2.169	0	2.893	0	1.822	0
152	ENSMUSG00000102317	ENSMUSG00000102317	ENSMUST00000194644	Gm37628	protein_coding	TEC	predicted gene, 37628 [Source:MGI Symbol;Acc:MGI:5610856]	0.382	5440					2.803	0	2.275	0	2.326	0	1.679	0	2.554	0	3.61	0	2.789	0	3.705	0	3.255	0	1.257	0	1.728	0	2.776	0
153	ENSMUSG00000103563	ENSMUSG00000103563	ENSMUST00000192614	8030445P17Rik	protein_coding	TEC	RIKEN cDNA 8030445P17 gene [Source:MGI Symbol;Acc:MGI:2442299]	0.3491	2741					1.789	0	3.746	0	2.275	0	2.336	0	1.992	0	3.591	0	3.725	0	2.658	0	1.552	0	1.568	0	3.341	0	2.616	0
154	ENSMUSG00000102465	ENSMUSG00000102465	ENSMUST00000191772	Gm38198	protein_coding	TEC	predicted gene, 38198 [Source:MGI Symbol;Acc:MGI:5611426]	0.4035	3581					1.966	0	3.578	0	2.758	0	1.885	0	1.483	0	3.67	0	3.547	0	3.084	0	1.368	0	2.593	0	2.954	0	3.708	0
155	ENSMUSG00000102659	ENSMUSG00000102659	ENSMUST00000195723	Gm37077	protein_coding	TEC	predicted gene, 37077 [Source:MGI Symbol;Acc:MGI:5610305]	0.3807	3691					1.912	0	1.378	0	2.149	0	2.756	0	3.619	0	2.419	0	3.409	0	2.064	0	2.186	0	2.469	0	1.46	0	1.647	0
156	ENSMUSG00000103924	ENSMUSG00000103924	ENSMUST00000192448	Gm37895	protein_coding	TEC	predicted gene, 37895 [Source:MGI Symbol;Acc:MGI:5611123]	0.3723	4550					2.049	0	2.955	0	3.454	0	1.917	0	2.902	0	1.696	0	2.54	0	1.762	0	2.797	0	2.353	0	3.406	0	3.717	0
157	ENSMUSG00000104132	ENSMUSG00000104132	ENSMUST00000194923	Gm36952	protein_coding	TEC	predicted gene, 36952 [Source:MGI Symbol;Acc:MGI:5610180]	0.3652	3625					1.882	0	2.544	0	3.083	0	3.451	0	1.679	0	2.727	0	2.863	0	3.11	0	3.041	0	3.415	0	1.543	0	3.731	0
158	ENSMUSG00000102747	ENSMUSG00000102747	ENSMUST00000195187	Gm37602	protein_coding	TEC	predicted gene, 37602 [Source:MGI Symbol;Acc:MGI:5610830]	0.3109	3310					1.974	0	3.322	0	3.574	0	3.119	0	2.133	0	1.746	0	2.985	0	2.035	0	2.443	0	3.139	0	1.78	0	2.561	0
159	ENSMUSG00000102386	ENSMUSG00000102386	ENSMUST00000193912	2900022M07Rik	protein_coding	TEC	RIKEN cDNA 2900022M07 gene [Source:MGI Symbol;Acc:MGI:1920201]	0.3786	1017					3.434	0	2.29	0	2.598	0	2.998	0	2.655	0	2.249	0	3.276	0	3.288	0	3.09	0	3.325	0	1.522	0	2.682	0
160	ENSMUSG00000103004	ENSMUSG00000103004	ENSMUST00000195754	2900002M20Rik	protein_coding	TEC	RIKEN cDNA 2900002M20 gene [Source:MGI Symbol;Acc:MGI:1925574]	0.4333	330					1.299	0	2.257	0	1.639	0	2.027	0	3.482	0	3.364	0	2.97	0	3	0	3.043	0	2.31	0	2.153	0	1.929	0
161	ENSMUSG00000104516	ENSMUSG00000104516	ENSMUST00000194343	Gm9884	protein_coding	TEC	predicted gene 9884 [Source:MGI Symbol;Acc:MGI:3642830]	0.428	1222					1.666	0	1.442	0	1.702	0	3.147	0	2.198	0	3.528	0	2.272	0	3.51	0	2.46	0	2.764	0	2.412	0	2.142	0
162	ENSMUSG00000073722	ENSMUSG00000073722	ENSMUST00000097801	4931408C20Rik	protein_coding	protein_coding	RIKEN cDNA 4931408C20 gene [Source:MGI Symbol;Acc:MGI:3588222]	0.4602	4318	GO:0008150	GO:0003674	GO:0016020; GO:0016021; GO:0005575		3.106	0	2.464	0	2.282	0	1.835	0	2.499	0	3.217	0	3.107	0	1.569	0	1.757	0	3.52	0	1.621	0	1.611	0
163	ENSMUSG00000103241	ENSMUSG00000103241	ENSMUST00000193585	Gm38089	protein_coding	TEC	predicted gene, 38089 [Source:MGI Symbol;Acc:MGI:5611317]	0.3428	1514					1.935	0	2.603	0	2.592	0	2.84	0	2.605	0	3.574	0	3.574	0	2.446	0	3.338	0	2.329	0	2.477	0	2.2	0
164	ENSMUSG00000048411	ENSMUSG00000048411	ENSMUST00000059937	Gm597	protein_coding	protein_coding	predicted gene 597 [Source:MGI Symbol;Acc:MGI:2685443]	0.4545	2887	GO:0008150	GO:0003674	GO:0016020; GO:0016021; GO:0005575		1.676	0	1.992	0	3.35	0	3.001	0	2.237	0	2.725	0	2.053	0	3.163	0	2.262	0	2.405	0	2.072	0	3.084	0
165	ENSMUSG00000048874	ENSMUSG00000048874	ENSMUST00000088310; ENSMUST00000185521; ENSMUST00000185604; ENSMUST00000186105; ENSMUST00000186733; ENSMUST00000187316; ENSMUST00000187600; ENSMUST00000187968; ENSMUST00000188780; ENSMUST00000188847; ENSMUST00000190190; ENSMUST00000191064; ENSMUST00000191245; ENSMUST00000191329	Phf3	protein_coding	protein_coding	PHD finger protein 3 [Source:MGI Symbol;Acc:MGI:2446126]	0.4578	2209	GO:0006351; GO:0008150	GO:0046872; GO:0003674	GO:0005575	PHF3	654.3	1	523.8	1	596.4	1	608.1	1	1041	1	1045	1	1066	1	1064	1	815.9	1	940.9	1	918.5	1	978.5	1
166	ENSMUSG00000103783	ENSMUSG00000103783	ENSMUST00000195437	Gm37522	protein_coding	TEC	predicted gene, 37522 [Source:MGI Symbol;Acc:MGI:5610750]	0.406	2884					1.28	0	2.966	0	2.79	0	1.412	0	1.378	0	2.4	0	3.036	0	2.476	0	2.918	0	3.478	0	2.876	0	1.295	0
167	ENSMUSG00000104315	ENSMUSG00000104315	ENSMUST00000192050	Gm37906	protein_coding	TEC	predicted gene, 37906 [Source:MGI Symbol;Acc:MGI:5611134]	0.3773	3035					2.141	0	2.261	0	1.857	0	3.22	0	1.589	0	1.291	0	1.967	0	3.043	0	3.055	0	2.274	0	3.628	0	3.221	0
168	ENSMUSG00000026064	ENSMUSG00000026064	ENSMUST00000130934; ENSMUST00000153681; ENSMUST00000232841	Ptp4a1	protein_coding	protein_coding	protein tyrosine phosphatase 4a1 [Source:MGI Symbol;Acc:MGI:1277096]	0.3944	2595	GO:0016311; GO:0007275; GO:0035335; GO:0006470; GO:0007049; GO:0030335	GO:0016791; GO:0008138; GO:0016787; GO:0004721; GO:0004725; GO:0004727	GO:0016020; GO:0005886; GO:0005634; GO:0005737; GO:0005856; GO:0005783; GO:0005768; GO:0005769; GO:0005819; GO:0009898	PTP4A1	635.4	1	744	1	894	1	658.3	1	180.9	1	206.2	1	188.7	1	160.7	1	207.2	1	196.9	1	229.6	1	174.1	1
169	ENSMUSG00000117310	ENSMUSG00000117310	ENSMUST00000027232; ENSMUST00000076587; ENSMUST00000233506; ENSMUST00000238874	Ptp4a1	protein_coding	protein_coding	protein tyrosine phosphatase 4a1 [Source:MGI Symbol;Acc:MGI:1277096]	0.4935	2808	GO:0016311; GO:0007275; GO:0035335; GO:0006470; GO:0007049; GO:0030335	GO:0016791; GO:0008138; GO:0016787; GO:0004721; GO:0004725; GO:0004727	GO:0016020; GO:0005886; GO:0005634; GO:0005737; GO:0005856; GO:0005783; GO:0005768; GO:0005769; GO:0005819; GO:0009898	PTP4A1	628.1	1	733.1	1	874.1	1	649.2	1	176.4	1	201.5	1	182	1	156.8	1	190.1	1	188.2	1	220.5	1	172.2	1
170	ENSMUSG00000117091	ENSMUSG00000117091	ENSMUST00000178317	Gm5698	protein_coding	protein_coding	predicted gene 5698 [Source:MGI Symbol;Acc:MGI:3649020]	0.5165	726	GO:0008150	GO:0003676; GO:0003674; GO:0003723	GO:0005575		1.513	0	2.825	0	1.565	0	3.671	0	1.339	0	3.508	0	2.983	0	2.795	0	1.716	0	2.674	0	2.987	0	1.433	0
171	ENSMUSG00000086727	ENSMUSG00000086727	ENSMUST00000127775; ENSMUST00000135245; ENSMUST00000152491; ENSMUST00000187659; ENSMUST00000187892; ENSMUST00000188605; ENSMUST00000233331	4931428L18Rik	protein_coding	protein_coding	RIKEN cDNA 4931428L18 gene [Source:MGI Symbol;Acc:MGI:1918238]	0.4755	1121	GO:0008150	GO:0003676; GO:0003674; GO:0003723	GO:0005575		1.521	0	2.918	0	3.578	0	1.902	0	3.073	0	2.9	0	2.511	0	1.972	0	2.784	0	1.679	0	2.147	0	2.482	0
172	ENSMUSG00000050217	ENSMUSG00000050217	ENSMUST00000062560; ENSMUST00000161773	Lgsn	protein_coding	protein_coding	lengsin, lens protein with glutamine synthetase domain [Source:MGI Symbol;Acc:MGI:2672844]	0.5002	1762	GO:0006807; GO:0006542	GO:0003824; GO:0004356; GO:0005515	GO:0005886; GO:0016020	LGSN	2.87	0	2.107	0	1.653	0	1.9	0	1.282	0	2.173	0	2.885	0	1.709	0	2.96	0	1.93	0	1.471	0	3.477	0
173	ENSMUSG00000026063	ENSMUSG00000026063	ENSMUST00000027230	Pih1d3	protein_coding	protein_coding	PIH1 domain containing 3 [Source:MGI Symbol;Acc:MGI:1921958]	0.3673	1451	GO:0030317; GO:0003341; GO:0070286	GO:0005515; GO:0051087	GO:0005737		2.865	0	2.328	0	1.369	0	1.58	0	2.642	0	3.489	0	2.589	0	3.01	0	1.902	0	3.63	0	2.634	0	1.475	0
174	ENSMUSG00000026058	ENSMUSG00000026058	ENSMUST00000027226; ENSMUST00000185666; ENSMUST00000186984; ENSMUST00000188257; ENSMUST00000189878	Khdrbs2	protein_coding	protein_coding	KH domain containing, RNA binding, signal transduction associated 2 [Source:MGI Symbol;Acc:MGI:2159649]	0.4197	2327	GO:0009967; GO:0006397; GO:0048024	GO:0003723; GO:0003676; GO:0005515; GO:0042802; GO:0008143; GO:0005070; GO:0017124; GO:0008266; GO:0042169	GO:0005634	KHDRBS2	2.005	0	1.35	0	1.66	0	3.698	0	6.082	0	2.449	0	1.736	0	2.844	0	3.243	0	1.589	0	2.434	0	2.027	0
175	ENSMUSG00000103482	ENSMUSG00000103482	ENSMUST00000195178	Gm37999	protein_coding	TEC	predicted gene, 37999 [Source:MGI Symbol;Acc:MGI:5611227]	0.3648	1809					1.905	0	1.732	0	2.395	0	1.349	0	3.175	0	3.686	0	2.255	0	3.263	0	1.658	0	1.792	0	3.16	0	2.64	0
176	ENSMUSG00000104498	ENSMUSG00000104498	ENSMUST00000192993	Gm37110	protein_coding	TEC	predicted gene, 37110 [Source:MGI Symbol;Acc:MGI:5610338]	0.4613	1628					2.343	0	2.099	0	1.513	0	3.386	0	1.31	0	1.446	0	1.463	0	1.923	0	3.202	0	3.169	0	3.478	0	1.713	0
177	ENSMUSG00000104313	ENSMUSG00000104313	ENSMUST00000193099	Gm37911	protein_coding	TEC	predicted gene, 37911 [Source:MGI Symbol;Acc:MGI:5611139]	0.3612	1545					2.167	0	2.454	0	1.441	0	1.454	0	1.885	0	2.849	0	2.603	0	3.295	0	3.119	0	3.607	0	2.034	0	2.664	0
178	ENSMUSG00000102865	ENSMUSG00000102865	ENSMUST00000195252	Gm9839	protein_coding	TEC	predicted gene 9839 [Source:MGI Symbol;Acc:MGI:3641910]	0.4544	1437					3.191	0	3.5	0	2.508	0	1.261	0	1.719	0	3.304	0	1.314	0	1.872	0	2.608	0	1.882	0	1.754	0	1.324	0
179	ENSMUSG00000102321	ENSMUSG00000102321	ENSMUST00000195761	Gm37792	protein_coding	TEC	predicted gene, 37792 [Source:MGI Symbol;Acc:MGI:5611020]	0.3542	3413					1.993	0	3.266	0	2.507	0	2.585	0	3.697	0	2.685	0	1.745	0	2.045	0	1.405	0	3.282	0	1.626	0	2.19	0
180	ENSMUSG00000091318	ENSMUSG00000091318	ENSMUST00000171322	Gm5415	protein_coding	protein_coding	predicted gene 5415 [Source:MGI Symbol;Acc:MGI:3644687]	0.3984	3609	GO:0006508; GO:0016926	GO:0008234	GO:0005634		3.424	0	2.349	0	1.757	0	3.629	0	3.097	0	3.678	0	2.927	0	2.639	0	3.5	0	3.664	0	3.484	0	3.719	0
181	ENSMUSG00000104433	ENSMUSG00000104433	ENSMUST00000195241	Gm37426	protein_coding	TEC	predicted gene, 37426 [Source:MGI Symbol;Acc:MGI:5610654]	0.4202	2470					3.347	0	1.961	0	3.28	0	3.375	0	2.481	0	2.471	0	2.317	0	1.556	0	1.341	0	1.815	0	2.409	0	3.598	0
182	ENSMUSG00000102926	ENSMUSG00000102926	ENSMUST00000194631	Gm37151	protein_coding	TEC	predicted gene, 37151 [Source:MGI Symbol;Acc:MGI:5610379]	0.4132	5007					3.417	0	1.782	0	2.792	0	1.798	0	1.267	0	2.199	0	2.167	0	3.079	0	1.27	0	1.257	0	3.43	0	3.065	0
183	ENSMUSG00000026134	ENSMUSG00000026134	ENSMUST00000027312; ENSMUST00000187353; ENSMUST00000189552	Prim2	protein_coding	protein_coding	DNA primase, p58 subunit [Source:MGI Symbol;Acc:MGI:97758]	0.4543	2185	GO:0006269; GO:0006260	GO:0016779; GO:0003896; GO:0016740; GO:0046872; GO:0003677; GO:0051536; GO:0051539; GO:0003899	GO:0005658	PRIM2	58.72	1	72.66	1	46.07	1	54.76	1	66.9	1	52.89	1	58.23	1	59.44	1	64.3	1	75.27	1	74.1	1	56.78	1
184	ENSMUSG00000102714	ENSMUSG00000102714	ENSMUST00000192891	Gm37618	protein_coding	TEC	predicted gene, 37618 [Source:MGI Symbol;Acc:MGI:5610846]	0.4127	3075					1.721	0	1.771	0	1.835	0	3.213	0	2.246	0	3.123	0	2.055	0	2.851	0	2.176	0	2.41	0	1.582	0	1.835	0
185	ENSMUSG00000103746	ENSMUSG00000103746	ENSMUST00000191779; ENSMUST00000191965	1700001G17Rik	protein_coding	TEC	RIKEN cDNA 1700001G17 gene [Source:MGI Symbol;Acc:MGI:1914753]	0.5724	879					2.896	0	2.972	0	1.353	0	1.629	0	2.339	0	6.025	0	3.4	0	2.508	0	5.716	0	5.79	0	3.59	0	7.571	0
186	ENSMUSG00000102198	ENSMUSG00000102198	ENSMUST00000193126	Gm38173	protein_coding	TEC	predicted gene, 38173 [Source:MGI Symbol;Acc:MGI:5611401]	0.4356	2314					3.348	0	1.866	0	2.071	0	3.195	0	1.452	0	2.458	0	1.326	0	1.638	0	2.58	0	1.39	0	3.576	0	2.98	0
187	ENSMUSG00000004768	ENSMUSG00000004768	ENSMUST00000088287; ENSMUST00000115174; ENSMUST00000122822; ENSMUST00000132066; ENSMUST00000135330; ENSMUST00000138024; ENSMUST00000140354; ENSMUST00000150593; ENSMUST00000151482; ENSMUST00000195006	Rab23	protein_coding	protein_coding	RAB23, member RAS oncogene family [Source:MGI Symbol;Acc:MGI:99833]	0.4839	2324	GO:0007165; GO:0000045; GO:0006968; GO:0042308; GO:0046039; GO:0060271; GO:0097094	GO:0005525; GO:0003924; GO:0000166	GO:0016020; GO:0005737; GO:0005776; GO:0005813; GO:0005829; GO:0005886; GO:0030054; GO:0045335	RAB23	67.11	1	66.15	1	59.77	1	65.03	1	262.3	1	295.2	1	307.8	1	261.3	1	142.9	1	139	1	127.2	1	134.4	1
188	ENSMUSG00000042215	ENSMUSG00000042215	ENSMUST00000044691; ENSMUST00000155484; ENSMUST00000187602; ENSMUST00000189741	Bag2	protein_coding	protein_coding	BCL2-associated athanogene 2 [Source:MGI Symbol;Acc:MGI:1891254]	0.5489	993	GO:0032091; GO:0031397; GO:0050821; GO:0019538; GO:0010954; GO:1904667; GO:1901800	GO:0000774; GO:0051087; GO:0042802; GO:0044325; GO:0048156; GO:0031072; GO:0031625	GO:0030425; GO:0101031; GO:0030424; GO:0005874; GO:1901588	BAG2	9.437	0	14.1	1	12.45	0	15.97	1	242.5	1	209.5	1	209	1	222.1	1	110	1	91.19	1	109.8	1	134.4	1
189	ENSMUSG00000103072	ENSMUSG00000103072	ENSMUST00000195310	Gm37905	protein_coding	TEC	predicted gene, 37905 [Source:MGI Symbol;Acc:MGI:5611133]	0.5748	341					1.543	0	3.45	0	1.542	0	1.629	0	2.208	0	2.001	0	2.777	0	3.328	0	3.105	0	1.588	0	2.064	0	3.187	0
190	ENSMUSG00000042197	ENSMUSG00000042197	ENSMUST00000019861; ENSMUST00000044455; ENSMUST00000115167; ENSMUST00000125723; ENSMUST00000130376; ENSMUST00000139143; ENSMUST00000140163; ENSMUST00000151055; ENSMUST00000194656	Zfp451	protein_coding	protein_coding	zinc finger protein 451 [Source:MGI Symbol;Acc:MGI:2137896]	0.4578	2611	GO:0010468; GO:0030512; GO:0016925; GO:0060633; GO:2000616	GO:0003676; GO:0016740; GO:0046872; GO:0003677; GO:0003714; GO:0000979; GO:0061665	GO:0005634; GO:0005654; GO:0016605; GO:0035097	ZNF451	153.1	1	150.7	1	139.5	1	175.7	1	290.4	1	333.4	1	380	1	316.2	1	322.9	1	382.1	1	366.9	1	384.2	1
191	ENSMUSG00000042182	ENSMUSG00000042182	ENSMUST00000062289; ENSMUST00000115161; ENSMUST00000126724; ENSMUST00000129464; ENSMUST00000139700; ENSMUST00000195350	Bend6	protein_coding	protein_coding	BEN domain containing 6 [Source:MGI Symbol;Acc:MGI:2444572]	0.4622	1463	GO:0045666; GO:0045746; GO:1903507; GO:0007399	GO:0003714; GO:0003682	GO:0005634	BEND6	1.641	0	3.035	0	3.465	0	2.27	0	3.261	0	1.737	0	2.689	0	1.314	0	7.145	0	8.685	0	7.319	0	2.803	0
192	ENSMUSG00000104416	ENSMUSG00000104416	ENSMUST00000195730	Gm37067	protein_coding	TEC	predicted gene, 37067 [Source:MGI Symbol;Acc:MGI:5610295]	0.4048	1628					2.111	0	2.948	0	2.601	0	1.758	0	2.568	0	2.936	0	1.304	0	3.527	0	2.433	0	1.545	0	2.439	0	2.117	0
193	ENSMUSG00000026131	ENSMUSG00000026131	ENSMUST00000097785; ENSMUST00000097786; ENSMUST00000115104; ENSMUST00000182018; ENSMUST00000182314; ENSMUST00000182335; ENSMUST00000182410; ENSMUST00000182507; ENSMUST00000182697; ENSMUST00000183006; ENSMUST00000183034; ENSMUST00000183100; ENSMUST00000183302; ENSMUST00000183331; ENSMUST00000185269; ENSMUST00000185736; ENSMUST00000185897; ENSMUST00000187486; ENSMUST00000189952; ENSMUST00000194192;…	Dst	protein_coding	protein_coding	dystonin [Source:MGI Symbol;Acc:MGI:104627]	0.4861	7633	GO:0007010; GO:0007155; GO:0042060; GO:0045104; GO:0031122; GO:0007409; GO:0008090; GO:0031110; GO:0031581	GO:0005515; GO:0005509; GO:0008092; GO:0008017; GO:0046872; GO:0003779; GO:0051010	GO:0005856; GO:0016020; GO:0016021; GO:0005886; GO:0005634; GO:0015630; GO:0005737; GO:0030054; GO:0031410; GO:0042995; GO:0014069; GO:0030424; GO:0005882; GO:0005874; GO:0005783; GO:0005789; GO:0005938; GO:0030056; GO:0030018; GO:0042383; GO:1904115; GO:0005635; GO:0035371; GO:0005925; GO:0060053; GO:0031673	DST	1125	1	1573	1	1655	1	1213	1	5005	1	5359	1	5099	1	4857	1	1236	1	1070	1	800.5	1	815.8	1
194	ENSMUSG00000103596	ENSMUSG00000103596	ENSMUST00000193333	Gm37354	protein_coding	TEC	predicted gene, 37354 [Source:MGI Symbol;Acc:MGI:5610582]	0.4073	2384					2.781	0	2.066	0	1.617	0	3.579	0	3.687	0	3.165	0	1.681	0	2.234	0	3.514	0	2.545	0	1.33	0	2.449	0
195	ENSMUSG00000103364	ENSMUSG00000103364	ENSMUST00000194178	Gm38157	protein_coding	TEC	predicted gene, 38157 [Source:MGI Symbol;Acc:MGI:5611385]	0.4547	1698					3.555	0	3.254	0	2.435	0	1.569	0	3.569	0	2.519	0	1.482	0	2.178	0	3.557	0	1.473	0	1.835	0	1.371	0
196	ENSMUSG00000103001	ENSMUSG00000103001	ENSMUST00000194920	A930005N03Rik	protein_coding	TEC	RIKEN cDNA A930005N03 gene [Source:MGI Symbol;Acc:MGI:1924441]	0.4555	1247					1.88	0	3.661	0	2.673	0	2.92	0	2.738	0	1.646	0	3.41	0	3.688	0	2.164	0	2.438	0	3.723	0	2.222	0
197	ENSMUSG00000102839	ENSMUSG00000102839	ENSMUST00000195223	Gm37385	protein_coding	TEC	predicted gene, 37385 [Source:MGI Symbol;Acc:MGI:5610613]	0.4987	387					3.583	0	1.388	0	1.579	0	1.619	0	2.563	0	3.65	0	3.202	0	2.427	0	1.925	0	3.005	0	1.679	0	1.423	0
198	ENSMUSG00000042111	ENSMUSG00000042111	ENSMUST00000042493; ENSMUST00000188583	Ccdc115	protein_coding	protein_coding	coiled-coil domain containing 115 [Source:MGI Symbol;Acc:MGI:1916918]	0.4846	1804	GO:0070072; GO:0006879; GO:0007042; GO:0036295; GO:1905146	GO:0051082	GO:0031410; GO:0005783; GO:0005768; GO:0005764; GO:0016471; GO:0005793; GO:0030137; GO:0042406	CCDC115	196.1	1	159.4	1	115.8	1	144.9	1	182.4	1	179.4	1	185.6	1	204.5	1	315.8	1	327.1	1	311.1	1	458	1
199	ENSMUSG00000026127	ENSMUSG00000026127	ENSMUST00000027303; ENSMUST00000128086; ENSMUST00000134327; ENSMUST00000136770; ENSMUST00000137794; ENSMUST00000149962; ENSMUST00000187077; ENSMUST00000191000	Imp4	protein_coding	protein_coding	IMP4, U3 small nucleolar ribonucleoprotein [Source:MGI Symbol;Acc:MGI:106572]	0.5265	1561	GO:0042254; GO:0006364	GO:0030515	GO:0005634; GO:0005730; GO:0001650; GO:0032040; GO:0034457; GO:0030684	IMP4	464.5	1	467.4	1	400.9	1	494	1	558.7	1	561.7	1	591.1	1	565.1	1	478.7	1	508.1	1	565.4	1	511	1
200	ENSMUSG00000026126	ENSMUSG00000026126	ENSMUST00000027302; ENSMUST00000185610; ENSMUST00000186252; ENSMUST00000188019; ENSMUST00000188884; ENSMUST00000188972; ENSMUST00000190122	Ptpn18	protein_coding	protein_coding	protein tyrosine phosphatase, non-receptor type 18 [Source:MGI Symbol;Acc:MGI:108410]	0.547	1278	GO:0006470; GO:0016311; GO:0035335; GO:0001825	GO:0016791; GO:0004725; GO:0016787; GO:0005515; GO:0004721; GO:0004726	GO:0005634; GO:0005737	PTPN18	422.6	1	449	1	297.6	1	451.8	1	239.5	1	263.1	1	217.3	1	197.9	1	1403	1	1144	1	1104	1	1310	1
201	ENSMUSG00000026125	ENSMUSG00000026125	ENSMUST00000027299; ENSMUST00000191604	Prss39	protein_coding	protein_coding	protease, serine 39 [Source:MGI Symbol;Acc:MGI:1270856]	0.5452	910	GO:0006508	GO:0004252	GO:0005615; GO:0031410; GO:0005576; GO:0001669		2.536	0	2.808	0	3.447	0	2.081	0	3.109	0	1.315	0	1.368	0	3.374	0	1.809	0	2.921	0	2.167	0	1.581	0
202	ENSMUSG00000026124	ENSMUSG00000026124	ENSMUST00000027298	Cfc1	protein_coding	protein_coding	cripto, FRL-1, cryptic family 1 [Source:MGI Symbol;Acc:MGI:109448]	0.5385	1040	GO:0007275; GO:0009952; GO:0009791; GO:0007492; GO:0060976; GO:0007368; GO:0003007; GO:0001889; GO:0007507; GO:0048536; GO:0048856; GO:0001947; GO:0060541; GO:0060413; GO:0030509; GO:0007369; GO:0048546; GO:0060460; GO:0038092	GO:0005102; GO:0038100; GO:0070697	GO:0016020; GO:0005886; GO:0005576; GO:0031225; GO:0009986	CFC1,CFC1B	2.234	0	2.664	0	2.885	0	1.406	0	3.388	0	1.338	0	3.693	0	3.624	0	3.616	0	2.134	0	2.965	0	2.143	0
203	ENSMUSG00000037529	ENSMUSG00000037529	ENSMUST00000047840; ENSMUST00000115071; ENSMUST00000190790	Prss40	protein_coding	protein_coding	protease, serine 40 [Source:MGI Symbol;Acc:MGI:1270857]	0.5099	1231	GO:0006508	GO:0004252; GO:0016787; GO:0008233; GO:0008236	GO:0005615; GO:0031410; GO:0005576; GO:0001669	PRSS40A,PRSS40B	1.548	0	2.304	0	2.584	0	1.417	0	3.464	0	1.988	0	1.506	0	1.405	0	1.413	0	3.736	0	1.306	0	2.992	0
204	ENSMUSG00000045174	ENSMUSG00000045174	ENSMUST00000052670	Amer3	protein_coding	protein_coding	APC membrane recruitment 3 [Source:MGI Symbol;Acc:MGI:3026939]	0.551	4392	GO:0016055; GO:0060828	GO:0008289; GO:0005546; GO:0008013	GO:0016020; GO:0005886	AMER3	2.388	0	2.718	0	2.177	0	3.514	0	2.55	0	2.323	0	1.861	0	2.353	0	2.348	0	2.162	0	1.539	0	2.365	0
205	ENSMUSG00000037509	ENSMUSG00000037509	ENSMUST00000047664; ENSMUST00000159021; ENSMUST00000159059; ENSMUST00000159747; ENSMUST00000160855; ENSMUST00000162599; ENSMUST00000162760	Arhgef4	protein_coding	protein_coding	Rho guanine nucleotide exchange factor (GEF) 4 [Source:MGI Symbol;Acc:MGI:2442507]	0.584	2748	GO:0035023; GO:0035556; GO:0046847; GO:0030032	GO:0005515; GO:0005089; GO:0005085; GO:0019904; GO:0030676	GO:0005737	ARHGEF4	1.626	0	7.592	0	7.471	0	3.271	0	36.49	1	31.46	1	31.19	1	40.5	1	48.58	1	60.8	1	64.96	1	58.67	1
206	ENSMUSG00000118272	ENSMUSG00000118272	ENSMUST00000211073	Arhgef4	protein_coding	protein_coding	Rho guanine nucleotide exchange factor (GEF) 4 [Source:MGI Symbol;Acc:MGI:2442507]	0.7076	171			GO:0016020; GO:0016021	ARHGEF4	2.179	0	2.369	0	2.163	0	2.754	0	2.636	0	2.975	0	3.33	0	3.497	0	2.321	0	2.081	0	1.876	0	1.398	0
207	ENSMUSG00000037503	ENSMUSG00000037503	ENSMUST00000047534; ENSMUST00000140534; ENSMUST00000167518; ENSMUST00000170092; ENSMUST00000185231; ENSMUST00000185279; ENSMUST00000185469; ENSMUST00000191307	Fam168b	protein_coding	protein_coding	family with sequence similarity 168, member B [Source:MGI Symbol;Acc:MGI:2448487]	0.5953	1766	GO:0008150	GO:0003674	GO:0016020; GO:0016021; GO:0005886; GO:0005737; GO:0042995; GO:0030424; GO:0048471	FAM168B	2341	1	2153	1	2306	1	1998	1	1732	1	1708	1	1551	1	1734	1	1805	1	2187	1	2149	1	1768	1
208	ENSMUSG00000104358	ENSMUSG00000104358	ENSMUST00000192924	Gm37127	protein_coding	TEC	predicted gene, 37127 [Source:MGI Symbol;Acc:MGI:5610355]	0.4552	3036					3.349	0	1.649	0	3.025	0	3.6	0	2.25	0	3.725	0	2.043	0	3.443	0	1.829	0	2.823	0	2.368	0	2.373	0
209	ENSMUSG00000026123	ENSMUSG00000026123	ENSMUST00000027297; ENSMUST00000152654; ENSMUST00000156687; ENSMUST00000191722	Plekhb2	protein_coding	protein_coding	pleckstrin homology domain containing, family B (evectins) member 2 [Source:MGI Symbol;Acc:MGI:2385825]	0.4774	2275	GO:0045595	GO:0005547	GO:0016021; GO:0016020; GO:0005768; GO:0055038	PLEKHB2	7913	1	8173	1	10070	1	9307	1	5334	1	5169	1	4115	1	4874	1	598.7	1	581.9	1	597.4	1	456.1	1
210	ENSMUSG00000102434	ENSMUSG00000102434	ENSMUST00000195698	Gm38049	protein_coding	TEC	predicted gene, 38049 [Source:MGI Symbol;Acc:MGI:5611277]	0.5138	1372					1.399	0	3.093	0	1.976	0	2.495	0	2.549	0	2.337	0	1.904	0	2.325	0	2.916	0	3.654	0	2.416	0	2.386	0
211	ENSMUSG00000045216	ENSMUSG00000045216	ENSMUST00000088174; ENSMUST00000194670	Hs6st1	protein_coding	protein_coding	heparan sulfate 6-O-sulfotransferase 1 [Source:MGI Symbol;Acc:MGI:1354958]	0.5506	3505	GO:0060716; GO:0048666; GO:0048286; GO:0001525; GO:0015012; GO:0015015	GO:0008146; GO:0016740; GO:0017095	GO:0016021; GO:0016020	HS6ST1	1350	1	1453	1	1413	1	1445	1	2401	1	2791	1	1827	1	2428	1	851.7	1	767.2	1	878.3	1	938.8	1
212	ENSMUSG00000037470	ENSMUSG00000037470	ENSMUST00000046875; ENSMUST00000172592; ENSMUST00000173082; ENSMUST00000173166; ENSMUST00000173250; ENSMUST00000173999; ENSMUST00000174142; ENSMUST00000174224; ENSMUST00000174266; ENSMUST00000174716; ENSMUST00000192159	Uggt1	protein_coding	protein_coding	UDP-glucose glycoprotein glucosyltransferase 1 [Source:MGI Symbol;Acc:MGI:2443162]	0.4762	2417	GO:0006486; GO:0018279; GO:0071712; GO:0097359	GO:0003980; GO:0016740; GO:0016757; GO:0005515; GO:0051082	GO:0032991; GO:0005783; GO:0005788; GO:0005793	UGGT1	1551	1	1582	1	1659	1	1592	1	1162	1	1061	1	1139	1	1120	1	1822	1	1681	1	1636	1	2203	1
213	ENSMUSG00000047180	ENSMUSG00000047180	ENSMUST00000056946; ENSMUST00000188666	Neurl3	protein_coding	protein_coding	neuralized E3 ubiquitin protein ligase 3 [Source:MGI Symbol;Acc:MGI:2429944]	0.5472	1902	GO:0016567; GO:0070086	GO:0016740; GO:0046872; GO:0061630	GO:0005769	NEURL3	3570	1	4517	1	5748	1	4130	1	99.59	1	131.2	1	185.1	1	137.8	1	664.5	1	786	1	760.3	1	338.8	1
214	ENSMUSG00000037447	ENSMUSG00000037447	ENSMUST00000097778; ENSMUST00000115029; ENSMUST00000115031; ENSMUST00000115032; ENSMUST00000116629; ENSMUST00000124280; ENSMUST00000126413; ENSMUST00000137906; ENSMUST00000140218; ENSMUST00000141121; ENSMUST00000142319; ENSMUST00000145179; ENSMUST00000147123; ENSMUST00000150747; ENSMUST00000192874	Arid5a	protein_coding	protein_coding	AT rich interactive domain 5A (MRF1-like) [Source:MGI Symbol;Acc:MGI:2443039]	0.5858	2252	GO:0000122; GO:0071391; GO:0045944; GO:0002376; GO:0045087; GO:0006357; GO:0002062; GO:0035066; GO:2000778; GO:0071222; GO:1902715; GO:2000556; GO:2000318; GO:1904469; GO:1905078	GO:0003677; GO:0003714; GO:0008134; GO:0030331; GO:0043565; GO:0046965; GO:0046966; GO:0050681; GO:0003723; GO:0003682; GO:0044212; GO:0005515; GO:0035613	GO:0005634; GO:0005654; GO:0005730; GO:0005667	ARID5A	102.8	1	183.3	1	165.6	1	128.9	1	35.73	1	37.49	1	50.95	1	37.23	1	503	1	775.9	1	677	1	573.5	1
215	ENSMUSG00000010453	ENSMUSG00000010453	ENSMUST00000010597; ENSMUST00000185614; ENSMUST00000185621; ENSMUST00000185912; ENSMUST00000186470; ENSMUST00000187628; ENSMUST00000188528; ENSMUST00000188957; ENSMUST00000188961	Kansl3	protein_coding	protein_coding	KAT8 regulatory NSL complex subunit 3 [Source:MGI Symbol;Acc:MGI:1918055]	0.5583	2106	GO:0006325; GO:0043981; GO:0043982; GO:0043984	GO:0043995; GO:0043996; GO:0046972	GO:0005634; GO:0005654; GO:0043231; GO:0005730; GO:0000123; GO:0044545	KANSL3	1669	1	1812	1	1723	1	1733	1	1609	1	1759	1	1624	1	1793	1	893.1	1	1026	1	1012	1	971	1
216	ENSMUSG00000037432	ENSMUSG00000037432	ENSMUST00000140452; ENSMUST00000179162; ENSMUST00000202030	Fer1l5	protein_coding	protein_coding	fer-1-like 5 (C. elegans) [Source:MGI Symbol;Acc:MGI:3616091]	0.5173	3153	GO:0007520; GO:0008150	GO:0003674	GO:0016021; GO:0016020; GO:0005886; GO:0005575	FER1L5	3.489	0	3.386	0	1.431	0	2.327	0	1.589	0	2.862	0	2.005	0	1.41	0	3.115	0	3.626	0	1.991	0	1.814	0
217	ENSMUSG00000001143	ENSMUSG00000001143	ENSMUST00000001171; ENSMUST00000115011; ENSMUST00000123583; ENSMUST00000125304; ENSMUST00000134594; ENSMUST00000152088; ENSMUST00000192969; ENSMUST00000193502	Lman2l	protein_coding	protein_coding	lectin, mannose-binding 2-like [Source:MGI Symbol;Acc:MGI:2443010]	0.5229	1931	GO:0015031; GO:0006888; GO:0007030; GO:0007029	GO:0046872; GO:0030246; GO:0005537	GO:0016020; GO:0016021; GO:0005789; GO:0005794; GO:0000139; GO:0005783; GO:0005793; GO:0030134	LMAN2L	309.3	1	365.5	1	409.7	1	359.4	1	875.7	1	804.7	1	779.8	1	838.1	1	408.7	1	382.1	1	448.3	1	465.6	1
218	ENSMUSG00000037408	ENSMUSG00000037408	ENSMUST00000153128; ENSMUST00000192530	Cnnm4	protein_coding	protein_coding	cyclin M4 [Source:MGI Symbol;Acc:MGI:2151060]	0.5372	2960	GO:0006811; GO:0050896; GO:0035725; GO:1903830; GO:0007601; GO:0055085; GO:0070166; GO:0031214; GO:0010960; GO:0015693; GO:0055065	GO:0022857; GO:0015081; GO:0015095	GO:0016020; GO:0016021; GO:0005886; GO:0032991; GO:0016323; GO:0030425; GO:0043025	CNNM4	3869	1	4545	1	5232	1	4486	1	262.3	1	227.6	1	253.2	1	260	1	114.3	1	133.2	1	137.2	1	100.3	1
219	ENSMUSG00000104316	ENSMUSG00000104316	ENSMUST00000193157	Gm37909	protein_coding	TEC	predicted gene, 37909 [Source:MGI Symbol;Acc:MGI:5611137]	0.5067	2159					10.49	0	23.86	1	23.66	1	26.24	1	1.97	0	1.878	0	1.876	0	3.33	0	2.299	0	3.204	0	2.378	0	3.269	0
220	ENSMUSG00000001138	ENSMUSG00000001138	ENSMUST00000001166; ENSMUST00000097776; ENSMUST00000135100; ENSMUST00000154225; ENSMUST00000195264	Cnnm3	protein_coding	protein_coding	cyclin M3 [Source:MGI Symbol;Acc:MGI:2151055]	0.563	2583	GO:0006811; GO:0055085	GO:0022857	GO:0016020; GO:0016021; GO:0005886	CNNM3	273.7	1	215.8	1	165.6	1	215.6	1	466.8	1	434.5	1	439.3	1	446.8	1	475.8	1	509.5	1	515.1	1	543.2	1
221	ENSMUSG00000067653	ENSMUSG00000067653	ENSMUST00000054665; ENSMUST00000193083; ENSMUST00000193991; ENSMUST00000194853	Ankrd23	protein_coding	protein_coding	ankyrin repeat domain 23 [Source:MGI Symbol;Acc:MGI:1925571]	0.557	1494	GO:0006631; GO:0035994; GO:0060297	GO:0005515; GO:0031432	GO:0005634; GO:0005654; GO:0005829; GO:0030016; GO:0015629; GO:0014704; GO:0031674	ANKRD23	95.42	1	85.68	1	65.99	1	90.13	1	99.59	1	105.1	1	109.7	1	119.5	1	631.6	1	332.9	1	237	1	212	1
222	ENSMUSG00000109510	ENSMUSG00000109510	ENSMUST00000191849; ENSMUST00000207088	Gm42417	protein_coding	protein_coding	predicted gene, 42417 [Source:MGI Symbol;Acc:MGI:5649003]	0.5526	1270	GO:0006357	GO:0005515; GO:0031432; GO:0061629	GO:0005634		90.18	1	88.93	1	64.75	1	92.41	1	103.4	1	114.5	1	114.9	1	131.3	1	611.6	1	325.7	1	237	1	227.1	1
223	ENSMUSG00000079610	ENSMUSG00000079610	ENSMUST00000001172; ENSMUST00000194894; ENSMUST00000207843; ENSMUST00000207922; ENSMUST00000208269; ENSMUST00000208690	Ankrd39	protein_coding	protein_coding	ankyrin repeat domain 39 [Source:MGI Symbol;Acc:MGI:1914816]	0.5671	1398	GO:0008150	GO:0005515; GO:0003674	GO:0005575	ANKRD39	32.51	1	31.45	1	39.85	1	39.93	1	91.22	1	91.05	1	92.54	1	105.2	1	120	1	124.5	1	121.7	1	128.7	1
224	ENSMUSG00000026121	ENSMUSG00000026121	ENSMUST00000114991; ENSMUST00000191642; ENSMUST00000191677; ENSMUST00000191785; ENSMUST00000193382; ENSMUST00000195160; ENSMUST00000195339; ENSMUST00000195620	Sema4c	protein_coding	protein_coding	sema domain, immunoglobulin domain (Ig), transmembrane domain (TM) and short cytoplasmic domain, (semaphorin) 4C [Source:MGI Symbol;Acc:MGI:109252]	0.5918	2176	GO:0007275; GO:0030154; GO:0007399; GO:0032874; GO:0050919; GO:0001843; GO:0071526; GO:0042692; GO:0001755; GO:0030335; GO:0048843; GO:0021549; GO:0021535	GO:0005515; GO:0030215; GO:0045499	GO:0016020; GO:0016021; GO:0005615; GO:0005886; GO:0005887; GO:0030054; GO:0045202; GO:0045211; GO:0031410; GO:0014069; GO:0030672	SEMA4C	46.14	1	29.28	1	57.28	1	33.09	1	139.1	1	165.4	1	210.5	1	228.6	1	430.1	1	386.5	1	436.4	1	331.2	1
225	ENSMUSG00000046337	ENSMUSG00000046337	ENSMUST00000114981; ENSMUST00000170295; ENSMUST00000193155; ENSMUST00000193548; ENSMUST00000193763; ENSMUST00000194025; ENSMUST00000194839; ENSMUST00000195729	Fam178b	protein_coding	protein_coding	family with sequence similarity 178, member B [Source:MGI Symbol;Acc:MGI:3026913]	0.5581	1026				FAM178B	2.566	0	1.941	0	9.961	0	1.277	0	3.065	0	3.699	0	2.22	0	1.466	0	11.43	0	7.238	0	5.489	0	2.276	0
226	ENSMUSG00000061518	ENSMUSG00000061518	ENSMUST00000081180; ENSMUST00000191790; ENSMUST00000192859; ENSMUST00000193210; ENSMUST00000193235; ENSMUST00000195151	Cox5b	protein_coding	protein_coding	cytochrome c oxidase subunit 5B [Source:MGI Symbol;Acc:MGI:88475]	0.5477	549	GO:0022900; GO:1902600; GO:0008150	GO:0004129; GO:0003674	GO:0005740; GO:0005575	COX5B	2053	1	2282	1	2008	1	2640	1	2835	1	3013	1	3261	1	2610	1	1272	1	1144	1	1503	1	1219	1
227	ENSMUSG00000037351	ENSMUSG00000037351	ENSMUST00000043951; ENSMUST00000159448; ENSMUST00000159675; ENSMUST00000160043; ENSMUST00000160084; ENSMUST00000162662; ENSMUST00000162684	Actr1b	protein_coding	protein_coding	ARP1 actin-related protein 1B, centractin beta [Source:MGI Symbol;Acc:MGI:1917446]	0.5682	928	GO:0030473; GO:0000132	GO:0000166; GO:0005524; GO:0106006	GO:0015630; GO:0005737; GO:0005856; GO:0005813; GO:0005815; GO:0005869; GO:0099738	ACTR1B	1537	1	1519	1	1495	1	1606	1	1964	1	2025	1	1823	1	1904	1	1090	1	1041	1	1101	1	1319	1
228	ENSMUSG00000102416	ENSMUSG00000102416	ENSMUST00000192873; ENSMUST00000193459; ENSMUST00000195374; ENSMUST00000208994	4933424G06Rik	protein_coding	protein_coding	RIKEN cDNA 4933424G06 gene [Source:MGI Symbol;Acc:MGI:1918416]	0.477	640			GO:0016020; GO:0016021		2.162	0	2.942	0	3.329	0	2.195	0	3.683	0	1.257	0	3.368	0	3.046	0	1.538	0	2.696	0	1.657	0	3.111	0
229	ENSMUSG00000026117	ENSMUSG00000026117	ENSMUST00000027291; ENSMUST00000185871; ENSMUST00000186624; ENSMUST00000190128	Zap70	protein_coding	protein_coding	zeta-chain (TCR) associated protein kinase [Source:MGI Symbol;Acc:MGI:99613]	0.5885	1211	GO:0006468; GO:0035556; GO:0016310; GO:0002376; GO:0002250; GO:0050852; GO:0045059; GO:0045582; GO:0046777; GO:0045061; GO:0046638; GO:0006955; GO:0050850; GO:0018108; GO:0046641; GO:0045060; GO:0043366	GO:0005524; GO:0004672; GO:0004713; GO:0004715; GO:0016740; GO:0005515; GO:0000166; GO:0016301; GO:0001784	GO:0005737; GO:0016020; GO:0005886; GO:0005829; GO:0005911; GO:0045121; GO:0001772; GO:0042101	ZAP70	51.38	1	84.59	1	110.8	1	67.31	1	1.668	0	3.194	0	3.543	0	7.839	1	198.6	1	311.2	1	287.3	1	128.7	1
230	ENSMUSG00000026116	ENSMUSG00000026116	ENSMUST00000027290; ENSMUST00000185964; ENSMUST00000186486; ENSMUST00000187917; ENSMUST00000189470; ENSMUST00000190442; ENSMUST00000191381; ENSMUST00000194563	Tmem131	protein_coding	protein_coding	transmembrane protein 131 [Source:MGI Symbol;Acc:MGI:1927110]	0.4704	2550		GO:0003674	GO:0016020; GO:0016021	TMEM131	3297	1	3188	1	3803	1	3012	1	1054	1	1022	1	1020	1	1111	1	1015	1	1170	1	1132	1	1221	1
231	ENSMUSG00000103016	ENSMUSG00000103016	ENSMUST00000192008	Gm37506	protein_coding	TEC	predicted gene, 37506 [Source:MGI Symbol;Acc:MGI:5610734]	0.4895	143					2.395	0	1.828	0	3.073	0	3.727	0	1.642	0	1.952	0	2.837	0	3.314	0	1.742	0	3.146	0	1.498	0	2.177	0
232	ENSMUSG00000103159	ENSMUSG00000103159	ENSMUST00000194249	F830112A20Rik	protein_coding	TEC	RIKEN cDNA F830112A20 gene [Source:MGI Symbol;Acc:MGI:3641781]	0.4338	3552					3.723	0	1.843	0	1.593	0	2.144	0	3.556	0	2.948	0	3.21	0	3.238	0	3.66	0	1.633	0	3.158	0	1.792	0
233	ENSMUSG00000050122	ENSMUSG00000050122	ENSMUST00000027289; ENSMUST00000067178; ENSMUST00000117172; ENSMUST00000124404; ENSMUST00000162449; ENSMUST00000169057; ENSMUST00000194048; ENSMUST00000194320; ENSMUST00000194890; ENSMUST00000195450; ENSMUST00000238425; ENSMUST00000238500	Vwa3b	protein_coding	protein_coding	von Willebrand factor A domain containing 3B [Source:MGI Symbol;Acc:MGI:1918103]	0.5039	1796	GO:0008150	GO:0003674	GO:0005575	VWA3B	5.243	0	10.85	0	8.716	0	6.845	0	2.66	0	1.752	0	2.699	0	2.551	0	8.574	0	7.238	0	1.749	0	2.55	0
234	ENSMUSG00000026114	ENSMUSG00000026114	ENSMUST00000027288; ENSMUST00000191981; ENSMUST00000194195; ENSMUST00000195272	Cnga3	protein_coding	protein_coding	cyclic nucleotide gated channel alpha 3 [Source:MGI Symbol;Acc:MGI:1341818]	0.544	2121	GO:0006811; GO:0055085; GO:0050896; GO:0006812; GO:0007601; GO:0051591; GO:0034220; GO:0032026; GO:0046549; GO:0098659; GO:0031960	GO:0005216; GO:0005515; GO:0000166; GO:0005222; GO:0005223; GO:0030553; GO:0008022; GO:0005221	GO:0016020; GO:0016021; GO:0005737; GO:0005886; GO:0030425; GO:0043204; GO:0001750; GO:0043025; GO:0043194; GO:0097386; GO:1902495	CNGA3	1.998	0	3.729	0	3.692	0	5.704	0	2.837	0	1.602	0	1.53	0	3.577	0	2.074	0	3.139	0	3.658	0	1.824	0
235	ENSMUSG00000102231	ENSMUSG00000102231	ENSMUST00000192404	1700074A21Rik	protein_coding	TEC	RIKEN cDNA 1700074A21 gene [Source:MGI Symbol;Acc:MGI:1920732]	0.3931	346					2.076	0	3.601	0	2.137	0	1.75	0	1.435	0	2.081	0	2.115	0	3.433	0	2.057	0	1.671	0	2.382	0	1.65	0
236	ENSMUSG00000026113	ENSMUSG00000026113	ENSMUST00000027287; ENSMUST00000058307; ENSMUST00000114933; ENSMUST00000123124; ENSMUST00000132401; ENSMUST00000132615; ENSMUST00000136846; ENSMUST00000137266; ENSMUST00000140264; ENSMUST00000146676; ENSMUST00000168546; ENSMUST00000193024; ENSMUST00000193774	Inpp4a	protein_coding	protein_coding	inositol polyphosphate-4-phosphatase, type I [Source:MGI Symbol;Acc:MGI:1931123]	0.5379	2771	GO:0036092	GO:0016316	GO:0016020; GO:0016021; GO:0005634; GO:0005737	INPP4A	738.2	1	629	1	831.8	1	609.2	1	181.7	1	156.7	1	163.2	1	213	1	345.8	1	312.7	1	347.6	1	274.4	1
237	ENSMUSG00000102879	ENSMUSG00000102879	ENSMUST00000192652	Gm37135	protein_coding	TEC	predicted gene, 37135 [Source:MGI Symbol;Acc:MGI:5610363]	0.5131	534					2.283	0	1.414	0	2.422	0	3.393	0	2.078	0	2.408	0	1.909	0	3.35	0	2.655	0	2.845	0	2.705	0	2.009	0
238	ENSMUSG00000026112	ENSMUSG00000026112	ENSMUST00000027286; ENSMUST00000192179	Coa5	protein_coding	protein_coding	cytochrome C oxidase assembly factor 5 [Source:MGI Symbol;Acc:MGI:1923428]	0.4646	2676	GO:0033617	GO:0003674	GO:0005739	COA5	1535	1	1357	1	1357	1	1642	1	1945	1	1695	1	1588	1	1665	1	1070	1	998.8	1	1217	1	1016	1
239	ENSMUSG00000026111	ENSMUSG00000026111	ENSMUST00000027285; ENSMUST00000114925; ENSMUST00000118059; ENSMUST00000134184; ENSMUST00000144617; ENSMUST00000193713; ENSMUST00000193979	Unc50	protein_coding	protein_coding	unc-50 homolog [Source:MGI Symbol;Acc:MGI:1914637]	0.5009	910	GO:0015031; GO:0007166	GO:0003723	GO:0016020; GO:0016021; GO:0000139; GO:0005794; GO:0005634; GO:0005637; GO:0030173	UNC50	518	1	468.5	1	460.7	1	465.5	1	448.5	1	380.3	1	380	1	380.2	1	463	1	445.8	1	408	1	577.3	1
240	ENSMUSG00000026110	ENSMUSG00000026110	ENSMUST00000042161; ENSMUST00000143636; ENSMUST00000148047; ENSMUST00000149791; ENSMUST00000151952; ENSMUST00000154819; ENSMUST00000194660; ENSMUST00000195598	Mgat4a	protein_coding	protein_coding	mannoside acetylglucosaminyltransferase 4, isoenzyme A [Source:MGI Symbol;Acc:MGI:2662992]	0.4306	3230	GO:0006486; GO:0006487	GO:0016740; GO:0016757; GO:0046872; GO:0008375; GO:0008454	GO:0016020; GO:0016021; GO:0000139; GO:0005794; GO:0005576; GO:0005783; GO:0005793; GO:0005795	MGAT4A	10050	1	9416	1	11060	1	9404	1	348.9	1	271.8	1	250.6	1	344.3	1	2498	1	2438	1	2527	1	4219	1
241	ENSMUSG00000103948	ENSMUSG00000103948	ENSMUST00000192316	4930594C11Rik	protein_coding	TEC	RIKEN cDNA 4930594C11 gene [Source:MGI Symbol;Acc:MGI:1924883]	0.4203	2755					6.292	0	14.1	1	11.21	0	5.704	0	3.127	0	1.728	0	3.525	0	2.138	0	5.716	0	10.13	0	8.234	0	11.36	0
242	ENSMUSG00000026090	ENSMUSG00000026090	ENSMUST00000160023; ENSMUST00000160589; ENSMUST00000162875	2010300C02Rik	protein_coding	protein_coding	RIKEN cDNA 2010300C02 gene [Source:MGI Symbol;Acc:MGI:1919347]	0.5883	2653	GO:0008150	GO:0003674	GO:0005575	KIAA1211L	962.6	1	1048	1	829.3	1	956.1	1	15.2	1	27.45	1	26.51	1	21.56	1	1049	1	939.4	1	1001	1	1361	1
243	ENSMUSG00000104365	ENSMUSG00000104365	ENSMUST00000192005	4930470B04Rik	protein_coding	TEC	RIKEN cDNA 4930470B04 gene [Source:MGI Symbol;Acc:MGI:1923057]	0.4418	1926					3.625	0	2.237	0	2.417	0	3.325	0	2.34	0	1.275	0	1.475	0	2.423	0	1.27	0	2.237	0	3.095	0	2.485	0
244	ENSMUSG00000102650	ENSMUSG00000102650	ENSMUST00000192480	Gm19863	protein_coding	TEC	predicted gene, 19863 [Source:MGI Symbol;Acc:MGI:5012048]	0.5189	2218					3.561	0	3.205	0	2.548	0	3.342	0	2.265	0	2.299	0	1.585	0	2.698	0	1.419	0	1.76	0	2.497	0	1.316	0
245	ENSMUSG00000060771	ENSMUSG00000060771	ENSMUST00000041815; ENSMUST00000088072; ENSMUST00000114902; ENSMUST00000123082; ENSMUST00000134024; ENSMUST00000151735; ENSMUST00000155852; ENSMUST00000193669	Tsga10	protein_coding	protein_coding	testis specific 10 [Source:MGI Symbol;Acc:MGI:2685063]	0.4057	2987	GO:0007283; GO:0030031	GO:0005515; GO:0005198	GO:0005737; GO:0005856; GO:0043005; GO:0005814; GO:0031514; GO:0035686; GO:0097228	TSGA10	22.02	1	21.69	1	24.9	1	31.94	1	136.1	1	152	1	148.2	1	130	1	44.3	1	33.29	1	42.08	1	34.07	1
246	ENSMUSG00000037216	ENSMUSG00000037216	ENSMUST00000041621; ENSMUST00000128085; ENSMUST00000142670; ENSMUST00000144440	Lipt1	protein_coding	protein_coding	lipoyltransferase 1 [Source:MGI Symbol;Acc:MGI:3645211]	0.4838	961	GO:0006464; GO:0009249	GO:0016740; GO:0016746	GO:0005739	LIPT1	17.83	1	27.11	1	14.94	1	18.25	1	91.98	1	91.72	1	78.5	1	77.08	1	44.3	1	36.19	1	60.38	1	53	1
247	ENSMUSG00000026088	ENSMUSG00000026088	ENSMUST00000027257; ENSMUST00000127170; ENSMUST00000131754; ENSMUST00000138806; ENSMUST00000139725	Mitd1	protein_coding	protein_coding	MIT, microtubule interacting and transport, domain containing 1 [Source:MGI Symbol;Acc:MGI:1916278]	0.4268	957	GO:0032091; GO:0007049; GO:0051301; GO:0000281; GO:0061952	GO:0042803; GO:0019904; GO:0035091	GO:0016020; GO:0043231; GO:0005768; GO:0031902; GO:0030496; GO:0019898	MITD1	233.8	1	228.8	1	242.8	1	219	1	102.6	1	130.5	1	127.4	1	128.7	1	257.2	1	243.2	1	221.4	1	210.1	1
248	ENSMUSG00000026087	ENSMUSG00000026087	ENSMUST00000027256; ENSMUST00000160082; ENSMUST00000161694; ENSMUST00000162513; ENSMUST00000193673; ENSMUST00000194857; ENSMUST00000195373	Mrpl30	protein_coding	protein_coding	mitochondrial ribosomal protein L30 [Source:MGI Symbol;Acc:MGI:1333820]	0.4804	782	GO:0006412; GO:0008150	GO:0003735; GO:0003674	GO:0015934; GO:0005739; GO:0005840; GO:0005761; GO:0005762	MRPL30	719.3	1	669.1	1	457	1	646.9	1	831.7	1	761.2	1	739.8	1	708.8	1	761.6	1	631.1	1	697.1	1	779.8	1
249	ENSMUSG00000061584	ENSMUSG00000061584	ENSMUST00000078307	Lyg2	protein_coding	protein_coding	lysozyme G-like 2 [Source:MGI Symbol;Acc:MGI:2685622]	0.4602	2564	GO:0009253; GO:0016998; GO:0008152; GO:0042742; GO:0050830	GO:0003796; GO:0016787; GO:0016798	GO:0005576	LYG2	3.457	0	2.312	0	3.002	0	1.439	0	3.352	0	3.113	0	2.74	0	2.865	0	3.66	0	1.62	0	3.698	0	1.589	0
250	ENSMUSG00000026085	ENSMUSG00000026085	ENSMUST00000027254; ENSMUST00000114894; ENSMUST00000144184	Lyg1	protein_coding	protein_coding	lysozyme G-like 1 [Source:MGI Symbol;Acc:MGI:1916791]	0.4937	694	GO:0009253; GO:0016998; GO:0008152; GO:0050830	GO:0003796; GO:0016787; GO:0016798	GO:0005576	LYG1	2.109	0	2.919	0	3.129	0	3.013	0	2.639	0	2.864	0	2.496	0	2.557	0	3.419	0	1.701	0	3.177	0	2.442	0
251	ENSMUSG00000058407	ENSMUSG00000058407	ENSMUST00000162031; ENSMUST00000192237; ENSMUST00000192960; ENSMUST00000193832; ENSMUST00000194692; ENSMUST00000194747; ENSMUST00000195032; ENSMUST00000195247	Txndc9	protein_coding	protein_coding	thioredoxin domain containing 9 [Source:MGI Symbol;Acc:MGI:2138153]	0.459	1890	GO:0045454		GO:0005634; GO:0005829; GO:0005737; GO:0005856; GO:0005813; GO:0005815; GO:0030496; GO:0005623	TXNDC9	944.8	1	879.5	1	1103	1	1038	1	707.7	1	698.9	1	738.7	1	636.9	1	533	1	502.3	1	535.2	1	482.6	1
252	ENSMUSG00000026083	ENSMUSG00000026083	ENSMUST00000027252; ENSMUST00000192548; ENSMUST00000193151; ENSMUST00000193806; ENSMUST00000195664	Eif5b	protein_coding	protein_coding	eukaryotic translation initiation factor 5B [Source:MGI Symbol;Acc:MGI:2441772]	0.4305	3066	GO:0006412; GO:0006413; GO:0006446	GO:0005525; GO:0003924; GO:0046872; GO:0016787; GO:0000166; GO:0003743	GO:0005737	EIF5B	1194	1	1125	1	1032	1	1250	1	1403	1	1583	1	1443	1	1323	1	1935	1	1793	1	1811	1	2267	1
253	ENSMUSG00000026082	ENSMUSG00000026082	ENSMUST00000027251; ENSMUST00000192594; ENSMUST00000192697; ENSMUST00000193008; ENSMUST00000193113; ENSMUST00000193472; ENSMUST00000193697; ENSMUST00000193922; ENSMUST00000194650; ENSMUST00000194815; ENSMUST00000195383	Rev1	protein_coding	protein_coding	REV1, DNA directed polymerase [Source:MGI Symbol;Acc:MGI:1929074]	0.4696	1182	GO:0006281; GO:0042276; GO:0006974; GO:0009411; GO:0071897; GO:0070987	GO:0003684; GO:0016779; GO:0016740; GO:0046872; GO:0003677; GO:0003887; GO:0005515; GO:0017125	GO:0005634	REV1	195	1	112.8	1	146.9	1	95.83	1	288.9	1	284.5	1	307.2	1	305.7	1	290.1	1	256.2	1	245.2	1	227.1	1
254	ENSMUSG00000037138	ENSMUSG00000037138	ENSMUST00000027250; ENSMUST00000039827; ENSMUST00000095027; ENSMUST00000134963; ENSMUST00000136641; ENSMUST00000238906	Aff3	protein_coding	protein_coding	AF4/FMR2 family, member 3 [Source:MGI Symbol;Acc:MGI:106927]	0.5256	3481	GO:0034612; GO:0035116; GO:0006355; GO:0006351	GO:0003690; GO:0003677; GO:0003700	GO:0005634; GO:0005654; GO:0005829; GO:0016604; GO:0008023; GO:0032783	AFF3	29.36	1	41.21	1	37.36	1	15.97	1	10.64	1	9.372	1	14.04	1	18.29	1	300.1	1	435.7	1	388.8	1	215.8	1
255	ENSMUSG00000103531	ENSMUSG00000103531	ENSMUST00000192930	2610300A13Rik	protein_coding	TEC	RIKEN cDNA 2610300A13 gene [Source:MGI Symbol;Acc:MGI:1917693]	0.5268	503					2.507	0	3.384	0	2.503	0	1.525	0	3.561	0	3.061	0	3.619	0	3.56	0	2.267	0	3.662	0	3.058	0	1.842	0
256	ENSMUSG00000048814	ENSMUSG00000048814	ENSMUST00000039612; ENSMUST00000147695; ENSMUST00000191724	Lonrf2	protein_coding	protein_coding	LON peptidase N-terminal domain and ring finger 2 [Source:MGI Symbol;Acc:MGI:1920209]	0.5213	4396		GO:0005515		LONRF2	2.422	0	2.192	0	2.603	0	1.621	0	2.079	0	1.636	0	2.148	0	9.145	1	17.15	1	13.03	0	10.98	1	9.464	0
257	ENSMUSG00000026080	ENSMUSG00000026080	ENSMUST00000027249; ENSMUST00000192175; ENSMUST00000192948; ENSMUST00000193435; ENSMUST00000193441; ENSMUST00000194361; ENSMUST00000194657; ENSMUST00000195731	Chst10	protein_coding	protein_coding	carbohydrate sulfotransferase 10 [Source:MGI Symbol;Acc:MGI:2138283]	0.512	3123	GO:0016051; GO:0005975	GO:0008146; GO:0016740	GO:0016021; GO:0016020; GO:0000139; GO:0005794	CHST10	12.58	1	26.03	1	16.19	1	10.27	0	7.602	0	3.129	0	2.613	0	6.532	0	102.9	1	140.4	1	144.5	1	51.1	1
258	ENSMUSG00000067604	ENSMUSG00000067604	ENSMUST00000088029; ENSMUST00000160214	Nms	protein_coding	protein_coding	neuromedin S [Source:MGI Symbol;Acc:MGI:3583618]	0.4788	749	GO:0045475; GO:0007218	GO:0001664	GO:0005576	NMS	2.769	0	3.532	0	2.291	0	2.932	0	2.136	0	3.373	0	3.254	0	1.597	0	2.17	0	2.364	0	1.324	0	3.179	0
259	ENSMUSG00000026078	ENSMUSG00000026078	ENSMUST00000027247; ENSMUST00000193073; ENSMUST00000193489; ENSMUST00000194552	Pdcl3	protein_coding	protein_coding	phosducin-like 3 [Source:MGI Symbol;Acc:MGI:1916083]	0.5196	1458	GO:0010628; GO:0006915; GO:0050821; GO:0001525; GO:0030036; GO:0045766; GO:0001938; GO:0061077; GO:2000059; GO:0050730; GO:1903645; GO:0006457; GO:0034605	GO:0044183; GO:0043184	GO:0005634; GO:0005829; GO:0005737; GO:0005783; GO:0032991; GO:0097356	PDCL3	1151	1	972.8	1	1033	1	1047	1	497.9	1	529.5	1	527.1	1	489.3	1	375.8	1	338.7	1	368.7	1	422.1	1
260	ENSMUSG00000103046	ENSMUSG00000103046	ENSMUST00000194994	Gm37309	protein_coding	TEC	predicted gene, 37309 [Source:MGI Symbol;Acc:MGI:5610537]	0.4545	1639					33.55	1	42.3	1	39.85	1	43.35	1	17.48	1	41.51	1	18.72	1	25.48	1	20.01	1	31.85	1	27.45	1	17.03	0
261	ENSMUSG00000103182	ENSMUSG00000103182	ENSMUST00000195455	Gm37091	protein_coding	TEC	predicted gene, 37091 [Source:MGI Symbol;Acc:MGI:5610319]	0.4145	2087					2.644	0	1.733	0	2.004	0	3.349	0	3.288	0	3.21	0	2.755	0	3.469	0	2.676	0	3.135	0	1.534	0	3.668	0
262	ENSMUSG00000026077	ENSMUSG00000026077	ENSMUST00000056815; ENSMUST00000172825; ENSMUST00000173050	Npas2	protein_coding	protein_coding	neuronal PAS domain protein 2 [Source:MGI Symbol;Acc:MGI:109232]	0.5795	1731	GO:0006355; GO:0045739; GO:0045893; GO:0045944; GO:0051775; GO:0060548; GO:2001020	GO:0003700; GO:0046983; GO:0003677; GO:0051879	GO:0005634; GO:0005737; GO:0005667; GO:0005654; GO:0005829	NPAS2	1741	1	1604	1	1989	1	1452	1	263.8	1	209.5	1	142.4	1	149.6	1	393	1	366.2	1	322	1	465.6	1
263	ENSMUSG00000073702	ENSMUSG00000073702	ENSMUST00000086535; ENSMUST00000178079; ENSMUST00000179954; ENSMUST00000191855; ENSMUST00000194746; ENSMUST00000195123	Rpl31	protein_coding	protein_coding	ribosomal protein L31 [Source:MGI Symbol;Acc:MGI:2149632]	0.5067	615	GO:0006412; GO:0002181	GO:0003735; GO:0005515	GO:0005622; GO:0005840; GO:0005654; GO:0045202; GO:0022625; GO:0005730; GO:0042788	RPL31	2964	1	3347	1	2104	1	2772	1	1429	1	1285	1	1303	1	1079	1	3447	1	3270	1	3046	1	3861	1
264	ENSMUSG00000003134	ENSMUSG00000003134	ENSMUST00000054462; ENSMUST00000192099; ENSMUST00000192531; ENSMUST00000193823; ENSMUST00000195854	Tbc1d8	protein_coding	protein_coding	TBC1 domain family, member 8 [Source:MGI Symbol;Acc:MGI:1927225]	0.518	2503	GO:0006886; GO:0090630	GO:0005096; GO:0017137	GO:0005623	TBC1D8	359.7	1	339.4	1	339.9	1	280.7	1	110.2	1	86.36	1	112.8	1	132	1	1059	1	1054	1	983.5	1	1198	1
265	ENSMUSG00000102607	ENSMUSG00000102607	ENSMUST00000191698	Gm37265	protein_coding	TEC	predicted gene, 37265 [Source:MGI Symbol;Acc:MGI:5610493]	0.4791	885					2.084	0	2.808	0	1.711	0	2.884	0	3.388	0	2.765	0	1.977	0	3.055	0	2.664	0	3.721	0	2.069	0	3.035	0
266	ENSMUSG00000003135	ENSMUSG00000003135	ENSMUST00000003219; ENSMUST00000160145; ENSMUST00000161515; ENSMUST00000195567	Cnot11	protein_coding	protein_coding	CCR4-NOT transcription complex, subunit 11 [Source:MGI Symbol;Acc:MGI:106580]	0.4625	2344	GO:0008150; GO:0031047; GO:0006417	GO:0003674	GO:0030014; GO:0005634; GO:0005737	CNOT11	432	1	372	1	386	1	421	1	562.5	1	515.5	1	565.1	1	550.7	1	331.5	1	327.1	1	348.6	1	348.3	1
267	ENSMUSG00000048234	ENSMUSG00000048234	ENSMUST00000062525; ENSMUST00000153381; ENSMUST00000195136; ENSMUST00000195705	Rnf149	protein_coding	protein_coding	ring finger protein 149 [Source:MGI Symbol;Acc:MGI:2677438]	0.4833	1014	GO:0016567; GO:0006511; GO:0043409; GO:0031647; GO:0035690	GO:0016740; GO:0046872; GO:0005515; GO:0061630	GO:0016020; GO:0016021	RNF149	480.3	1	460.9	1	392.2	1	496.3	1	837.7	1	948.6	1	896.8	1	740.8	1	797.4	1	689	1	692.6	1	967.2	1
268	ENSMUSG00000050967	ENSMUSG00000050967	ENSMUST00000053355	Creg2	protein_coding	protein_coding	cellular repressor of E1A-stimulated genes 2 [Source:MGI Symbol;Acc:MGI:1928333]	0.4761	6091	GO:0008150	GO:0048037; GO:0003674	GO:0005615; GO:0005794; GO:0005576; GO:0005783	CREG2	1.817	0	5.423	0	2.057	0	3.316	0	5.321	0	3.005	0	3.525	0	1.271	0	31.44	1	88.3	1	43	1	34.07	1
269	ENSMUSG00000057173	ENSMUSG00000057173	ENSMUST00000126760; ENSMUST00000151913	Rfx8	protein_coding	protein_coding	regulatory factor X 8 [Source:MGI Symbol;Acc:MGI:3588206]	0.497	1360	GO:0006355; GO:0006357; GO:0021914	GO:0003677; GO:0003700; GO:0000978	GO:0005634	RFX8	3.745	0	3.624	0	2.88	0	3.59	0	2.141	0	2.409	0	2.996	0	1.471	0	1.463	0	1.251	0	2.102	0	2.965	0
270	ENSMUSG00000091937	ENSMUSG00000091937	ENSMUST00000171319	Gm3646	protein_coding	protein_coding	predicted gene 3646 [Source:MGI Symbol;Acc:MGI:3781822]	0.429	352	GO:0008150	GO:0003674	GO:0005575		3.182	0	2.259	0	3.559	0	1.467	0	3.598	0	2.562	0	3.348	0	3.46	0	1.304	0	1.547	0	1.633	0	2.855	0
271	ENSMUSG00000026074	ENSMUSG00000026074	ENSMUST00000163854; ENSMUST00000168431; ENSMUST00000191657; ENSMUST00000191761; ENSMUST00000191865; ENSMUST00000191964; ENSMUST00000192194; ENSMUST00000192355; ENSMUST00000192509; ENSMUST00000192884; ENSMUST00000193514; ENSMUST00000193661; ENSMUST00000193682; ENSMUST00000194163; ENSMUST00000195259; ENSMUST00000195356; ENSMUST00000195636; ENSMUST00000195860	Map4k4	protein_coding	protein_coding	mitogen-activated protein kinase kinase kinase kinase 4 [Source:MGI Symbol;Acc:MGI:1349394]	0.5237	2175	GO:0006468; GO:0010977; GO:0061179; GO:0070571	GO:0005524; GO:0004672; GO:0000166; GO:0004674		MAP4K4	1185	1	1056	1	1164	1	1087	1	618.8	1	571	1	733.5	1	714	1	1412	1	1628	1	1770	1	1471	1
272	ENSMUSG00000102985	ENSMUSG00000102985	ENSMUST00000193054	4930456G14Rik	protein_coding	TEC	RIKEN cDNA 4930456G14 gene [Source:MGI Symbol;Acc:MGI:1921928]	0.4617	1330					2.102	0	3.063	0	1.377	0	2.337	0	1.529	0	3.323	0	2.96	0	1.967	0	1.841	0	2.527	0	2.622	0	1.271	0
273	ENSMUSG00000026073	ENSMUSG00000026073	ENSMUST00000027243; ENSMUST00000191671; ENSMUST00000194913; ENSMUST00000195770	Il1r2	protein_coding	protein_coding	interleukin 1 receptor, type II [Source:MGI Symbol;Acc:MGI:96546]	0.4855	899	GO:0019221; GO:2000660; GO:0010955; GO:1900016; GO:0050712	GO:0004908; GO:0004910; GO:0019966	GO:0016020; GO:0016021; GO:0005886; GO:0005737; GO:0005576	IL1R2	15.73	1	20.61	1	22.41	1	14.83	1	2.784	0	3.096	0	2.704	0	2.217	0	138.6	1	95.54	1	73.19	1	54.89	1
274	ENSMUSG00000102975	ENSMUSG00000102975	ENSMUST00000193969	Gm37347	protein_coding	TEC	predicted gene, 37347 [Source:MGI Symbol;Acc:MGI:5610575]	0.463	3071					1.26	0	1.855	0	2.264	0	3.027	0	2.49	0	2.264	0	1.357	0	2.168	0	3.455	0	2.972	0	1.626	0	1.446	0
275	ENSMUSG00000026072	ENSMUSG00000026072	ENSMUST00000027241; ENSMUST00000114795; ENSMUST00000195402	Il1r1	protein_coding	protein_coding	interleukin 1 receptor, type I [Source:MGI Symbol;Acc:MGI:96545]	0.4963	3708	GO:0007165; GO:0019221; GO:0032729; GO:0006954; GO:0070555; GO:2001224; GO:0050727; GO:0009314; GO:0070498; GO:2000556; GO:0010286; GO:2000391; GO:2000661	GO:0005515; GO:0004908; GO:0004909; GO:0005161; GO:0035255; GO:0002020; GO:0019966	GO:0016020; GO:0016021; GO:0005615; GO:0009897; GO:0005886; GO:0005634; GO:0032991; GO:0009986; GO:0005576; GO:0014069; GO:0030424	IL1R1	36.7	1	39.04	1	67.24	1	30.8	1	149.8	1	135.9	1	173.1	1	160.7	1	354.4	1	434.3	1	315.6	1	314.2	1
276	ENSMUSG00000103560	ENSMUSG00000103560	ENSMUST00000191850	Gm38070	protein_coding	TEC	predicted gene, 38070 [Source:MGI Symbol;Acc:MGI:5611298]	0.4196	6480					2.467	0	1.793	0	1.544	0	2.257	0	2.752	0	3.188	0	1.289	0	3.036	0	1.842	0	3.279	0	3.562	0	3.189	0
277	ENSMUSG00000070942	ENSMUSG00000070942	ENSMUST00000095020; ENSMUST00000192551; ENSMUST00000193388; ENSMUST00000194296	Il1rl2	protein_coding	protein_coding	interleukin 1 receptor-like 2 [Source:MGI Symbol;Acc:MGI:1913107]	0.4636	2505	GO:0007165; GO:0002376; GO:0045087; GO:0019221; GO:0032755; GO:0006954; GO:0045582; GO:0050727; GO:0070498	GO:0005515; GO:0004908; GO:0004909; GO:0004896	GO:0016020; GO:0016021; GO:0005575	IL1RL2	19.92	1	28.2	1	26.15	1	29.66	1	21.29	1	26.11	1	23.91	1	22.21	1	222.9	1	207	1	175.7	1	174.1	1
278	ENSMUSG00000026069	ENSMUSG00000026069	ENSMUST00000053043; ENSMUST00000097772; ENSMUST00000173514; ENSMUST00000173881; ENSMUST00000174335	Il1rl1	protein_coding	protein_coding	interleukin 1 receptor-like 1 [Source:MGI Symbol;Acc:MGI:98427]	0.4399	2921	GO:0007165; GO:0043032; GO:0050729; GO:0019221; GO:0008285; GO:0032689; GO:0002826; GO:0032754; GO:0038172; GO:0090197	GO:0005515; GO:0004908; GO:0002113; GO:0002114	GO:0016020; GO:0016021; GO:0005615; GO:0009897; GO:0005886; GO:0009986; GO:0005576	IL1RL1	30.41	1	34.7	1	46.07	1	38.79	1	8.362	1	1.525	0	10.92	1	12.41	1	37.15	1	39.08	1	33.85	1	22.71	1
279	ENSMUSG00000026070	ENSMUSG00000026070	ENSMUST00000087983; ENSMUST00000108044; ENSMUST00000167723; ENSMUST00000193391; ENSMUST00000193793; ENSMUST00000195684	Il18r1	protein_coding	protein_coding	interleukin 18 receptor 1 [Source:MGI Symbol;Acc:MGI:105383]	0.4485	2524	GO:0007165; GO:0030101; GO:0032729; GO:0120163; GO:0051092; GO:0006954; GO:1901224; GO:2000556; GO:0035655; GO:0045063	GO:0005515; GO:0042007; GO:0042008	GO:0016020; GO:0016021; GO:0045092	IL18R1	27.26	1	28.2	1	43.58	1	77.58	1	19	1	13.39	1	18.72	1	11.76	1	160	1	256.2	1	220.5	1	68.14	1
280	ENSMUSG00000026068	ENSMUSG00000026068	ENSMUST00000027237; ENSMUST00000159724; ENSMUST00000160468; ENSMUST00000163057	Il18rap	protein_coding	protein_coding	interleukin 18 receptor accessory protein [Source:MGI Symbol;Acc:MGI:1338888]	0.451	2349	GO:0007165; GO:0051092; GO:0006954; GO:0008283; GO:0045954; GO:0032609; GO:0071351; GO:0032635; GO:0042119; GO:0035655; GO:0035744; GO:0070301; GO:0071345	GO:0005515; GO:0004908; GO:0042008	GO:0016020; GO:0016021; GO:0005886; GO:0045092	IL18RAP	18.87	1	33.62	1	21.17	1	22.82	1	11.4	1	9.372	1	7.278	1	10.45	1	90.02	1	96.98	1	60.38	1	53	1
281	ENSMUSG00000026065	ENSMUSG00000026065	ENSMUST00000027233; ENSMUST00000192454; ENSMUST00000192849; ENSMUST00000193371	Slc9a4	protein_coding	protein_coding	solute carrier family 9 (sodium/hydrogen exchanger), member 4 [Source:MGI Symbol;Acc:MGI:105074]	0.4556	1771	GO:0055085; GO:0006814; GO:0006885; GO:0006812; GO:0006811; GO:0098656; GO:1902600; GO:0051453; GO:0071805; GO:0098719; GO:0002064; GO:0001696	GO:0015385; GO:0015299; GO:0015386; GO:0015297	GO:0016021; GO:0016020; GO:0005886; GO:0016324; GO:0016323	SLC9A4	13.63	1	5.423	0	11.21	0	9.127	0	59.3	1	50.88	1	52.51	1	43.11	1	60.02	1	30.4	1	26.53	1	41.64	1
282	ENSMUSG00000102676	ENSMUSG00000102676	ENSMUST00000192078	Gm37435	protein_coding	TEC	predicted gene, 37435 [Source:MGI Symbol;Acc:MGI:5610663]	0.4358	3947					2.531	0	1.631	0	2.711	0	2.053	0	2.479	0	1.415	0	2.767	0	1.711	0	2.687	0	1.928	0	2.952	0	2.356	0
283	ENSMUSG00000026062	ENSMUSG00000026062	ENSMUST00000027231; ENSMUST00000192294; ENSMUST00000192345	Slc9a2	protein_coding	protein_coding	solute carrier family 9 (sodium/hydrogen exchanger), member 2 [Source:MGI Symbol;Acc:MGI:105075]	0.4846	2794	GO:0055085; GO:0006814; GO:0006885; GO:0006812; GO:0006811; GO:0098656; GO:1902600; GO:0051453; GO:0071805; GO:0098719; GO:0008104	GO:0015385; GO:0015299; GO:0015386; GO:0015297	GO:0016021; GO:0016020; GO:0005886; GO:0005903	SLC9A2	5781	1	5684	1	6761	1	6169	1	824.1	1	744.4	1	557.8	1	741.4	1	81.45	1	40.53	1	64.96	1	30.28	1
284	ENSMUSG00000041945	ENSMUSG00000041945	ENSMUST00000039672; ENSMUST00000131390; ENSMUST00000144385	Mfsd9	protein_coding	protein_coding	major facilitator superfamily domain containing 9 [Source:MGI Symbol;Acc:MGI:2443548]	0.4923	2965	GO:0055085	GO:0005215; GO:0022857	GO:0016021; GO:0016020; GO:0005887	MFSD9	818.9	1	732	1	692.3	1	735.9	1	399.9	1	406.4	1	327	1	359.9	1	57.16	1	66.59	1	56.72	1	51.1	1
285	ENSMUSG00000079588	ENSMUSG00000079588	ENSMUST00000114765	Tmem182	protein_coding	protein_coding	transmembrane protein 182 [Source:MGI Symbol;Acc:MGI:1923725]	0.4363	2716	GO:0008150	GO:0003674	GO:0016021; GO:0016020; GO:0005575	TMEM182	5.243	0	6.507	0	2.256	0	10.27	0	19.77	1	19.41	1	24.95	1	15.02	1	178.6	1	105.7	1	142.7	1	58.67	1
286	ENSMUSG00000103106	ENSMUSG00000103106	ENSMUST00000191992	Gm37047	protein_coding	TEC	predicted gene, 37047 [Source:MGI Symbol;Acc:MGI:5610275]	0.5253	533					2.118	0	2.618	0	1.888	0	3.68	0	2.185	0	3.623	0	1.426	0	2.321	0	2.72	0	1.566	0	3.154	0	2.894	0
287	ENSMUSG00000104199	ENSMUSG00000104199	ENSMUST00000191831	4930420N18Rik	protein_coding	TEC	RIKEN cDNA 4930420N18 gene [Source:MGI Symbol;Acc:MGI:1921202]	0.4334	676					2.556	0	3.08	0	2.344	0	2.431	0	3.189	0	3.61	0	2.869	0	2.33	0	3.039	0	2.438	0	1.696	0	1.658	0
288	ENSMUSG00000045515	ENSMUSG00000045515	ENSMUST00000054883	Pou3f3	protein_coding	protein_coding	POU domain, class 3, transcription factor 3 [Source:MGI Symbol;Acc:MGI:102564]	0.5114	7409	GO:0006355; GO:0006357; GO:0007420; GO:0007275; GO:0045944; GO:0010628; GO:0045893; GO:0000122; GO:0001822; GO:0007588; GO:0007399; GO:0045892; GO:0021799; GO:0043066; GO:0008284; GO:0021869; GO:0048878; GO:0072218; GO:0072227; GO:0072233; GO:0072236; GO:0072240	GO:0003677; GO:0003700; GO:0043565; GO:0005515; GO:0000981; GO:0071837	GO:0005634	POU3F3	3.425	0	1.788	0	2.5	0	1.647	0	1133	1	1144	1	1246	1	1236	1	3.406	0	1.818	0	2.253	0	2.391	0
289	ENSMUSG00000060679	ENSMUSG00000060679	ENSMUST00000057208; ENSMUST00000185376; ENSMUST00000185523; ENSMUST00000187414; ENSMUST00000188174; ENSMUST00000201108; ENSMUST00000202358	Mrps9	protein_coding	protein_coding	mitochondrial ribosomal protein S9 [Source:MGI Symbol;Acc:MGI:1916777]	0.4614	1519	GO:0006412	GO:0003735; GO:0003723	GO:0005840; GO:0005739; GO:0005730; GO:0005763	MRPS9	484.4	1	484.8	1	412.2	1	476.9	1	546.6	1	540.3	1	526.1	1	468.4	1	368.7	1	369.1	1	370.5	1	342.6	1
290	ENSMUSG00000041907	ENSMUSG00000041907	ENSMUST00000114761; ENSMUST00000179655; ENSMUST00000179766; ENSMUST00000187998; ENSMUST00000188621	Gpr45	protein_coding	protein_coding	G protein-coupled receptor 45 [Source:MGI Symbol;Acc:MGI:2135882]	0.513	1919	GO:0007186; GO:0007165	GO:0004930	GO:0016021; GO:0016020; GO:0005886	GPR45	1.763	0	2.549	0	2.654	0	3.329	0	2.028	0	1.637	0	2.199	0	2.851	0	1.514	0	2.086	0	2.549	0	2.453	0
291	ENSMUSG00000070939	ENSMUSG00000070939	ENSMUST00000095014; ENSMUST00000186694; ENSMUST00000187525; ENSMUST00000187872; ENSMUST00000188598; ENSMUST00000188728; ENSMUST00000189010; ENSMUST00000190427	Tgfbrap1	protein_coding	protein_coding	transforming growth factor, beta receptor associated protein 1 [Source:MGI Symbol;Acc:MGI:2447427]	0.5064	2690	GO:0006886; GO:0016192; GO:0015031; GO:0007165; GO:0006355; GO:0008333; GO:0034058	GO:0046332; GO:0005160	GO:0005737; GO:0016020; GO:0043231; GO:0005768; GO:0005769; GO:0033263	TGFBRAP1	631.2	1	685.4	1	796.9	1	778.1	1	1430	1	1386	1	1226	1	1401	1	565.9	1	528.3	1	615.7	1	626.5	1
292	ENSMUSG00000010290	ENSMUSG00000010290	ENSMUST00000010434	AI597479	protein_coding	protein_coding	expressed sequence AI597479 [Source:MGI Symbol;Acc:MGI:2138299]	0.428	3458	GO:0048598; GO:0008150	GO:0003674	GO:0072669	C2orf49	184.6	1	158.3	1	168.1	1	204.2	1	226.5	1	226.3	1	245.9	1	211.7	1	207.2	1	306.9	1	247	1	242.3	1
293	ENSMUSG00000008136	ENSMUSG00000008136	ENSMUST00000008280; ENSMUST00000185893; ENSMUST00000187357	Fhl2	protein_coding	protein_coding	four and a half LIM domains 2 [Source:MGI Symbol;Acc:MGI:1338762]	0.5331	1109	GO:0000122; GO:0009725; GO:0006357; GO:0043066; GO:0070885; GO:0001649; GO:0045892; GO:0055014; GO:0055015; GO:0060347	GO:0046872; GO:0042802; GO:0008134; GO:0005515	GO:0005634; GO:0005737; GO:0030018; GO:0031430	FHL2	537.9	1	480.4	1	491.8	1	661.7	1	206	1	152.6	1	268.3	1	268.5	1	17.15	1	13.03	0	20.13	1	28.39	1
294	ENSMUSG00000066877	ENSMUSG00000066877	ENSMUST00000086421; ENSMUST00000114744; ENSMUST00000124817; ENSMUST00000136648; ENSMUST00000187435; ENSMUST00000202540	Nck2	protein_coding	protein_coding	non-catalytic region of tyrosine kinase adaptor protein 2 [Source:MGI Symbol;Acc:MGI:1306821]	0.5215	1180	GO:0045944; GO:0007015; GO:0016477; GO:0060996; GO:0006417; GO:0048013; GO:0033137; GO:0001771; GO:0030032; GO:0030838; GO:0042102; GO:1903912; GO:0036493; GO:1902237; GO:1903898; GO:1990441	GO:0005515; GO:0005070; GO:0044877; GO:0001784; GO:0097110	GO:0005737; GO:0005783; GO:0014069; GO:0045202; GO:0005829; GO:0012506	NCK2	558.9	1	570.4	1	511.8	1	531.6	1	291.9	1	279.2	1	269.3	1	291.3	1	508.7	1	457.4	1	523.3	1	581.1	1
295	ENSMUSG00000103422	ENSMUSG00000103422	ENSMUST00000194710	Gm37536	protein_coding	TEC	predicted gene, 37536 [Source:MGI Symbol;Acc:MGI:5610764]	0.4452	2491					3.545	0	2.652	0	2.812	0	3.281	0	3.519	0	3.56	0	1.797	0	1.828	0	1.623	0	1.744	0	1.503	0	2.928	0
296	ENSMUSG00000103945	ENSMUSG00000103945	ENSMUST00000193169	Gm38228	protein_coding	TEC	predicted gene, 38228 [Source:MGI Symbol;Acc:MGI:5611456]	0.4416	1293					3.642	0	2.145	0	1.429	0	3.601	0	2.172	0	2.848	0	6.238	1	3.082	0	1.844	0	1.533	0	2.695	0	2.433	0
297	ENSMUSG00000026051	ENSMUSG00000026051	ENSMUST00000027217	Ecrg4	protein_coding	protein_coding	ECRG4 augurin precursor [Source:MGI Symbol;Acc:MGI:1926146]	0.5277	902	GO:0070314; GO:0007218; GO:0042127; GO:0007417; GO:0051461; GO:0090398; GO:2000854; GO:0031145; GO:0030103; GO:0051466	GO:0005184	GO:0016020; GO:0005615; GO:0005886; GO:0005737; GO:0005576; GO:0016324; GO:0031045	ECRG4	2.356	0	2.667	0	1.882	0	2.239	0	1.858	0	6.025	0	2.703	0	3.485	0	42.87	1	24.61	1	34.76	1	15.14	0
298	ENSMUSG00000057363	ENSMUSG00000057363	ENSMUST00000076997; ENSMUST00000126008; ENSMUST00000128261; ENSMUST00000134860; ENSMUST00000136179; ENSMUST00000136704; ENSMUST00000139451; ENSMUST00000153317	Uxs1	protein_coding	protein_coding	UDP-glucuronate decarboxylase 1 [Source:MGI Symbol;Acc:MGI:1915133]	0.4872	1242	GO:0051262; GO:0033320	GO:0048040; GO:0042803; GO:0016829; GO:0016831; GO:0070403	GO:0016020; GO:0016021; GO:0005794; GO:0005737; GO:0005739; GO:0032580	UXS1	172	1	157.3	1	118.3	1	132.3	1	486.5	1	398.3	1	469.4	1	390	1	231.5	1	218.6	1	188.5	1	155.2	1
299	ENSMUSG00000041763	ENSMUSG00000041763	ENSMUST00000087933; ENSMUST00000185579; ENSMUST00000186028; ENSMUST00000186441; ENSMUST00000187115; ENSMUST00000188302; ENSMUST00000188313; ENSMUST00000189388; ENSMUST00000190207; ENSMUST00000190401	Tpp2	protein_coding	protein_coding	tripeptidyl peptidase II [Source:MGI Symbol;Acc:MGI:102724]	0.4096	2605	GO:0006508	GO:0004252; GO:0008240; GO:0016787; GO:0008233; GO:0042802; GO:0004177; GO:0008236; GO:0042277	GO:0005634; GO:0005654; GO:0016604; GO:0005829; GO:0005737	TPP2	602.9	1	566.1	1	667.4	1	686.8	1	567.9	1	540.3	1	559.9	1	522.6	1	518.7	1	577.6	1	548.9	1	490.2	1
300	ENSMUSG00000047343	ENSMUSG00000047343	ENSMUST00000061421; ENSMUST00000159881; ENSMUST00000162750	Mettl21c	protein_coding	protein_coding	methyltransferase like 21C [Source:MGI Symbol;Acc:MGI:3611450]	0.4365	1720	GO:0032259; GO:0006479; GO:0018022; GO:0010880; GO:0007519; GO:0008628; GO:0071549	GO:0016740; GO:0008168; GO:0016279; GO:0031072	GO:0005634; GO:0032991	METTL21C	2.907	0	1.435	0	3.095	0	2.261	0	1.989	0	1.719	0	1.954	0	2.228	0	24.29	1	11.58	0	1.497	0	3.224	0
301	ENSMUSG00000091844	ENSMUSG00000091844	ENSMUST00000168641; ENSMUST00000238662	Gm8251	protein_coding	protein_coding	predicted gene 8251 [Source:MGI Symbol;Acc:MGI:3647616]	0.3816	13010	GO:0008150	GO:0003674	GO:0005575	CCDC168	7.34	0	2.414	0	2.483	0	3.073	0	7.602	0	2.522	0	3.406	0	3.498	0	17.15	1	14.48	0	7.319	0	20.82	1
302	ENSMUSG00000026049	ENSMUSG00000026049	ENSMUST00000027215; ENSMUST00000125540; ENSMUST00000127923; ENSMUST00000128190; ENSMUST00000129702; ENSMUST00000133677; ENSMUST00000143327; ENSMUST00000147571; ENSMUST00000147661; ENSMUST00000149502; ENSMUST00000150911; ENSMUST00000152239; ENSMUST00000156392	Tex30	protein_coding	protein_coding	testis expressed 30 [Source:MGI Symbol;Acc:MGI:1922873]	0.4331	823	GO:0008150	GO:0016787; GO:0003674	GO:0005634	TEX30	79.69	1	81.34	1	69.73	1	65.03	1	59.3	1	56.23	1	67.58	1	64.02	1	178.6	1	149.1	1	218.7	1	234.7	1
303	ENSMUSG00000026047	ENSMUSG00000026047	ENSMUST00000027213; ENSMUST00000065767; ENSMUST00000141125; ENSMUST00000149665; ENSMUST00000152643	Poglut2	protein_coding	protein_coding	protein O-glucosyltransferase 2 [Source:MGI Symbol;Acc:MGI:1919300]	0.4637	1821	GO:0006486; GO:0018242	GO:0005515; GO:0016740; GO:0016757; GO:0030158; GO:0035251; GO:0035252; GO:0046527	GO:0005783; GO:0005788	POGLUT2	83.89	1	83.51	1	56.03	1	69.59	1	206	1	247.7	1	273.5	1	235.2	1	165.8	1	121.6	1	146.4	1	140.1	1
304	ENSMUSG00000041684	ENSMUSG00000041684	ENSMUST00000035991; ENSMUST00000114709; ENSMUST00000129068; ENSMUST00000138521; ENSMUST00000155917; ENSMUST00000186280	Bivm	protein_coding	protein_coding	basic, immunoglobulin-like variable motif containing [Source:MGI Symbol;Acc:MGI:2179809]	0.4872	1438	GO:0006295	GO:0003697; GO:0004520	GO:0005634; GO:0005737	BIVM	180.4	1	122.5	1	107.1	1	142.6	1	295	1	301.9	1	274.5	1	261.3	1	170	1	99.88	1	134.5	1	140.1	1
305	ENSMUSG00000026048	ENSMUSG00000026048	ENSMUST00000027214; ENSMUST00000131177; ENSMUST00000137380; ENSMUST00000139510; ENSMUST00000145406; ENSMUST00000155862; ENSMUST00000188376	Ercc5	protein_coding	protein_coding	excision repair cross-complementing rodent repair deficiency, complementation group 5 [Source:MGI Symbol;Acc:MGI:103582]	0.473	1852	GO:0006281; GO:0006289; GO:0090305	GO:0003677; GO:0003824; GO:0003697; GO:0016788; GO:0004519; GO:0004518	GO:0005634	ERCC5	253.8	1	235.3	1	234.1	1	286.4	1	315.5	1	389.6	1	354.5	1	331.2	1	355.8	1	360.4	1	365	1	365.3	1
306	ENSMUSG00000046828	ENSMUSG00000046828	ENSMUST00000054801; ENSMUST00000150062	Mettl21e	protein_coding	protein_coding	methyltransferase like 21E [Source:MGI Symbol;Acc:MGI:2685837]	0.3792	2384	GO:0008150; GO:0032259	GO:0016740; GO:0003674; GO:0008168	GO:0005575	METTL21EP	3.448	0	1.721	0	2.935	0	3.678	0	2.281	0	3.136	0	2.444	0	3.523	0	3.607	0	2.2	0	3.094	0	1.67	0
307	ENSMUSG00000056870	ENSMUSG00000056870	ENSMUST00000074525; ENSMUST00000159555; ENSMUST00000160854; ENSMUST00000161066; ENSMUST00000161793; ENSMUST00000162600	Gulp1	protein_coding	protein_coding	GULP, engulfment adaptor PTB domain containing 1 [Source:MGI Symbol;Acc:MGI:1920407]	0.4067	1850	GO:0006869; GO:0006915; GO:0006909; GO:0006911	GO:0005515; GO:0003674	GO:0005737	GULP1	2.632	0	2.589	0	6.226	0	2.7	0	83.62	1	64.27	1	86.82	1	73.16	1	97.17	1	88.3	1	103.4	1	106	1
308	ENSMUSG00000102319	ENSMUSG00000102319	ENSMUST00000194332	Gm37626	protein_coding	TEC	predicted gene, 37626 [Source:MGI Symbol;Acc:MGI:5610854]	0.3465	4563					1.452	0	2.775	0	3.096	0	1.742	0	1.437	0	2.454	0	2.55	0	1.607	0	1.621	0	1.963	0	2.637	0	2.109	0
309	ENSMUSG00000103071	ENSMUSG00000103071	ENSMUST00000194594	Gm38110	protein_coding	TEC	predicted gene, 38110 [Source:MGI Symbol;Acc:MGI:5611338]	0.4558	1551					3.094	0	2.509	0	3.258	0	3.613	0	1.5	0	3.067	0	2.482	0	1.825	0	1.593	0	2.609	0	3.116	0	2.542	0
310	ENSMUSG00000026043	ENSMUSG00000026043	ENSMUST00000087883; ENSMUST00000123204; ENSMUST00000129611; ENSMUST00000185687; ENSMUST00000186021; ENSMUST00000189818; ENSMUST00000190943	Col3a1	protein_coding	protein_coding	collagen, type III, alpha 1 [Source:MGI Symbol;Acc:MGI:88453]	0.4838	1808	GO:0060414; GO:0007507; GO:0030198; GO:0007179; GO:0001568; GO:0007160; GO:0043588; GO:0048565; GO:0071230; GO:0030199; GO:0034097; GO:0007229; GO:0035025; GO:0018149; GO:0021987; GO:0009314; GO:0042060; GO:0097435; GO:0050777; GO:0001501; GO:0009612; GO:2001223	GO:0005515; GO:0005201; GO:0046872; GO:0005178; GO:0046332; GO:0030020; GO:0002020; GO:0048407	GO:0005615; GO:0005576; GO:0005581; GO:0031012; GO:0062023; GO:0005586	COL3A1	450.9	1	403.4	1	707.3	1	544.2	1	497.9	1	441.2	1	713.8	1	1011	1	13280	1	4903	1	7817	1	7592	1
311	ENSMUSG00000026042	ENSMUSG00000026042	ENSMUST00000086430; ENSMUST00000131535; ENSMUST00000134681; ENSMUST00000150143	Col5a2	protein_coding	protein_coding	collagen, type V, alpha 2 [Source:MGI Symbol;Acc:MGI:88458]	0.4664	2976	GO:0030198; GO:0043588; GO:0001501; GO:0071230; GO:0030199; GO:0048592; GO:1903225; GO:0001503	GO:0005515; GO:0005201; GO:0046872; GO:0046332; GO:0030020	GO:0005615; GO:0005576; GO:0005581; GO:0031012; GO:0062023; GO:0005588	COL5A2	54.53	1	75.92	1	97.12	1	49.06	1	548.9	1	743.1	1	537	1	571.6	1	1133	1	550.1	1	731	1	645.4	1
312	ENSMUSG00000104476	ENSMUSG00000104476	ENSMUST00000192814	Gm38211	protein_coding	TEC	predicted gene, 38211 [Source:MGI Symbol;Acc:MGI:5611439]	0.354	7217					1.496	0	2.567	0	2.529	0	3.083	0	2.761	0	3.724	0	3.254	0	3.335	0	2.122	0	2.648	0	2.84	0	2.173	0
313	ENSMUSG00000025995	ENSMUSG00000025995	ENSMUST00000027139; ENSMUST00000135662; ENSMUST00000142145; ENSMUST00000143737; ENSMUST00000146602; ENSMUST00000147308; ENSMUST00000154436; ENSMUST00000186308; ENSMUST00000186651	Wdr75	protein_coding	protein_coding	WD repeat domain 75 [Source:MGI Symbol;Acc:MGI:1920924]	0.4347	1412	GO:0042254; GO:0006364; GO:0045943; GO:2000234	GO:0005515	GO:0005634; GO:0005730; GO:0016020; GO:0016021	WDR75	154.1	1	109.5	1	90.9	1	128.9	1	269.9	1	273.8	1	282.8	1	258	1	325.8	1	350.3	1	352.2	1	499.7	1
314	ENSMUSG00000098549	ENSMUSG00000098549	ENSMUST00000183590; ENSMUST00000184038	Gm5269	protein_coding	protein_coding	predicted gene 5269 [Source:MGI Symbol;Acc:MGI:3646793]	0.4278	443		GO:0003676			1.669	0	2.046	0	1.675	0	3.139	0	3.552	0	3.238	0	1.5	0	3.52	0	3.642	0	2.286	0	2.653	0	3.207	0
315	ENSMUSG00000025993	ENSMUSG00000025993	ENSMUST00000027137; ENSMUST00000186755; ENSMUST00000186804; ENSMUST00000186822; ENSMUST00000187406; ENSMUST00000187420; ENSMUST00000188252; ENSMUST00000191247	Slc40a1	protein_coding	protein_coding	solute carrier family 40 (iron-regulated transporter), member 1 [Source:MGI Symbol;Acc:MGI:1315204]	0.4818	1511	GO:0034755; GO:0006811; GO:0045944; GO:0043066; GO:0006879; GO:0048536; GO:0060586; GO:0055072; GO:0002260; GO:0006826; GO:0034395; GO:0072511; GO:0003158; GO:0060345; GO:1903988	GO:0005381; GO:0005515; GO:0017046; GO:0042802; GO:0015093	GO:0016021; GO:0016020; GO:0005886; GO:0005654; GO:0005829; GO:0008021; GO:0016323	SLC40A1	843.1	1	1026	1	723.4	1	1017	1	707.7	1	773.9	1	973.7	1	908.7	1	102.9	1	120.1	1	142.7	1	62.46	1
316	ENSMUSG00000041144	ENSMUSG00000041144	ENSMUST00000069293; ENSMUST00000185557; ENSMUST00000185879; ENSMUST00000187548; ENSMUST00000188209; ENSMUST00000190792; ENSMUST00000238212; ENSMUST00000238593	Dnah7b	protein_coding	protein_coding	dynein, axonemal, heavy chain 7B [Source:MGI Symbol;Acc:MGI:2684953]	0.454	5961	GO:0007018; GO:0003341	GO:0005524; GO:0005509; GO:0003777; GO:0008569; GO:0045505; GO:0051959	GO:0030286; GO:0005829; GO:0036156	DNAH7	2.534	0	3.171	0	1.959	0	3.648	0	146.7	1	144.6	1	146.1	1	105.8	1	1.748	0	5.79	0	3.54	0	5.678	0
317	ENSMUSG00000101337	ENSMUSG00000101337	ENSMUST00000178395; ENSMUST00000187094; ENSMUST00000189339; ENSMUST00000189749; ENSMUST00000191499	Dnah7c	protein_coding	protein_coding	dynein, axonemal, heavy chain 7C [Source:MGI Symbol;Acc:MGI:3639762]	0.4362	2942	GO:0007018; GO:0003341	GO:0005524; GO:0003777; GO:0008569; GO:0045505; GO:0051959; GO:0005509	GO:0005829; GO:0030286; GO:0036156	DNAH7	1.332	0	3.417	0	3.61	0	2.437	0	12.92	1	12.72	1	10.4	1	9.799	1	2.68	0	2.755	0	2.796	0	3.489	0
318	ENSMUSG00000025986	ENSMUSG00000025986	ENSMUST00000027131; ENSMUST00000141226; ENSMUST00000185520; ENSMUST00000186852	Slc39a10	protein_coding	protein_coding	solute carrier family 39 (zinc transporter), member 10 [Source:MGI Symbol;Acc:MGI:1914515]	0.4275	2233	GO:0055085; GO:0030001; GO:0006811; GO:0030890; GO:0006829; GO:0002903; GO:0006882; GO:0050861; GO:0071578; GO:1903615	GO:0046873; GO:0005385	GO:0016020; GO:0016021; GO:0005887; GO:0005886	SLC39A10	67.11	1	56.39	1	38.6	1	57.04	1	479.7	1	507.4	1	372.2	1	454	1	228.6	1	277.9	1	215.9	1	230.9	1
319	ENSMUSG00000103129	ENSMUSG00000103129	ENSMUST00000195118	Gm37393	protein_coding	TEC	predicted gene, 37393 [Source:MGI Symbol;Acc:MGI:5610621]	0.3858	3870					2.367	0	3.284	0	3.23	0	2.12	0	3.486	0	1.763	0	3.26	0	2.073	0	2.845	0	1.623	0	2.137	0	1.338	0
320	ENSMUSG00000103246	ENSMUSG00000103246	ENSMUST00000195733	Gm38090	protein_coding	TEC	predicted gene, 38090 [Source:MGI Symbol;Acc:MGI:5611318]	0.3857	1942					2.978	0	2.554	0	3.51	0	3.275	0	1.992	0	1.972	0	1.957	0	3.375	0	3.651	0	3.173	0	1.474	0	3.489	0
321	ENSMUSG00000104067	ENSMUSG00000104067	ENSMUST00000194762	Gm37196	protein_coding	TEC	predicted gene, 37196 [Source:MGI Symbol;Acc:MGI:5610424]	0.4161	906					2.998	0	2.85	0	2.391	0	1.68	0	1.29	0	3.188	0	3.295	0	1.848	0	3.576	0	1.901	0	2.657	0	3.708	0
322	ENSMUSG00000026109	ENSMUSG00000026109	ENSMUST00000081851; ENSMUST00000114565; ENSMUST00000139157; ENSMUST00000186103	Tmeff2	protein_coding	protein_coding	transmembrane protein with EGF-like and two follistatin-like domains 2 [Source:MGI Symbol;Acc:MGI:1861735]	0.4077	1938	GO:0030336; GO:0051497; GO:0007528; GO:0008045; GO:0009887; GO:0009888; GO:0016358; GO:0043113; GO:0044319; GO:0045720	GO:0005515	GO:0016020; GO:0016021; GO:0005604; GO:0005886	TMEFF2	14.68	1	9.761	0	18.68	1	14.83	1	3.623	0	1.325	0	6.238	1	3.395	0	50.01	1	31.85	1	29.28	1	20.82	1
323	ENSMUSG00000045954	ENSMUSG00000045954	ENSMUST00000051572	Cavin2	protein_coding	protein_coding	caveolae associated 2 [Source:MGI Symbol;Acc:MGI:99513]	0.4435	3055	GO:0045944; GO:0097320	GO:0005080; GO:0008289; GO:0005515; GO:0001786	GO:0005901; GO:0016020; GO:0005654; GO:0005829; GO:0005737; GO:0005886; GO:0015629; GO:0045121	CAVIN2	32.51	1	23.86	1	41.09	1	37.65	1	444	1	484.7	1	519.9	1	458.6	1	338.7	1	469	1	628.5	1	424	1
324	ENSMUSG00000026107	ENSMUSG00000026107	ENSMUST00000027279; ENSMUST00000185534; ENSMUST00000185961; ENSMUST00000186003; ENSMUST00000186684; ENSMUST00000188051; ENSMUST00000188204; ENSMUST00000188303; ENSMUST00000189542; ENSMUST00000190103	Nabp1	protein_coding	protein_coding	nucleic acid binding protein 1 [Source:MGI Symbol;Acc:MGI:1923258]	0.4233	2331	GO:0006281; GO:0006974; GO:0000724; GO:0010212; GO:0007093	GO:0003677; GO:0003697; GO:0003723	GO:0005634; GO:0005654; GO:0005829; GO:0000784; GO:0070876	NABP1	188.7	1	185.4	1	180.5	1	182.5	1	1066	1	1317	1	1389	1	1004	1	685.9	1	689	1	806.9	1	751.4	1
325	ENSMUSG00000103424	ENSMUSG00000103424	ENSMUST00000194442	Gm37535	protein_coding	TEC	predicted gene, 37535 [Source:MGI Symbol;Acc:MGI:5610763]	0.4262	2365					2.785	0	2.545	0	2.237	0	2.767	0	3.142	0	2.864	0	1.917	0	2.694	0	3.156	0	2.959	0	2.437	0	1.6	0
326	ENSMUSG00000018417	ENSMUSG00000018417	ENSMUST00000018561; ENSMUST00000046390; ENSMUST00000114537; ENSMUST00000114541; ENSMUST00000123299; ENSMUST00000126657; ENSMUST00000126952; ENSMUST00000135125; ENSMUST00000136273; ENSMUST00000136701; ENSMUST00000140731; ENSMUST00000140930; ENSMUST00000144694; ENSMUST00000145367; ENSMUST00000151525	Myo1b	protein_coding	protein_coding	myosin IB [Source:MGI Symbol;Acc:MGI:107752]	0.4521	1956	GO:0006892; GO:0007015; GO:0030048; GO:0051017; GO:0033572	GO:0005524; GO:0005515; GO:0003774; GO:0000166; GO:0003779; GO:0000146; GO:0005546; GO:0005547; GO:0030898; GO:0051015; GO:0005516	GO:0016459; GO:0005737; GO:0005769; GO:0005884; GO:0005886; GO:0005903; GO:0010008; GO:0030175; GO:0032588; GO:0045177; GO:0048471; GO:0071944	MYO1B	186.6	1	136.6	1	120.8	1	164.3	1	173.3	1	120.5	1	209.5	1	232.6	1	267.2	1	220	1	205.8	1	247.9	1
327	ENSMUSG00000062939	ENSMUSG00000062939	ENSMUST00000027277; ENSMUST00000168302; ENSMUST00000187053; ENSMUST00000187554	Stat4	protein_coding	protein_coding	signal transducer and activator of transcription 4 [Source:MGI Symbol;Acc:MGI:103062]	0.4266	1819	GO:0006355; GO:0007165; GO:0019221; GO:0045944	GO:0003677; GO:0003700; GO:0042802	GO:0005634; GO:0005737	STAT4	29.36	1	31.45	1	38.6	1	37.65	1	6.842	0	3.07	0	7.278	1	5.879	0	215.8	1	324.2	1	305.6	1	117.3	1
328	ENSMUSG00000026104	ENSMUSG00000026104	ENSMUST00000070968; ENSMUST00000185743; ENSMUST00000186057; ENSMUST00000186186; ENSMUST00000186574; ENSMUST00000186857; ENSMUST00000188681; ENSMUST00000189075; ENSMUST00000189244; ENSMUST00000189336; ENSMUST00000189347; ENSMUST00000191435	Stat1	protein_coding	protein_coding	signal transducer and activator of transcription 1 [Source:MGI Symbol;Acc:MGI:103063]	0.4849	2436	GO:0006355; GO:0007165; GO:0001937; GO:0002230; GO:0007259; GO:0010742; GO:0016525; GO:0032727; GO:0033209; GO:0035456; GO:0035458; GO:0043124; GO:0045648; GO:0045893; GO:0045944; GO:0046725; GO:0051607; GO:0060333; GO:0060337; GO:0061326; GO:0071346	GO:0003677; GO:0003700; GO:0000978; GO:0000979; GO:0000981; GO:0003690; GO:0005164; GO:0019899; GO:0035035; GO:0035257; GO:0042393; GO:0042802; GO:0042803; GO:0044389; GO:0070491; GO:1990841	GO:0005634; GO:0005737; GO:0000790; GO:0005654; GO:0005730; GO:0005829; GO:0032991; GO:0048471	STAT1	1051	1	2183	1	4296	1	2132	1	631	1	678.8	1	728.3	1	677.4	1	1852	1	1895	1	1700	1	1088	1
329	ENSMUSG00000026103	ENSMUSG00000026103	ENSMUST00000114509; ENSMUST00000114510; ENSMUST00000114512; ENSMUST00000114513; ENSMUST00000123324; ENSMUST00000126221; ENSMUST00000129107; ENSMUST00000136654; ENSMUST00000138906; ENSMUST00000139273; ENSMUST00000142976; ENSMUST00000145514; ENSMUST00000147825; ENSMUST00000148917; ENSMUST00000151694; ENSMUST00000155587; ENSMUST00000156887	Gls	protein_coding	protein_coding	glutaminase [Source:MGI Symbol;Acc:MGI:95752]	0.4086	1841	GO:0006541; GO:0051289; GO:0007268; GO:0001967; GO:0002087; GO:0006537; GO:0006543; GO:0090461	GO:0004359; GO:0016787; GO:0005515	GO:0005737; GO:0005739; GO:0005759; GO:0005829	GLS	8595	1	6414	1	5809	1	6679	1	3496	1	3290	1	3222	1	3584	1	733.1	1	797.6	1	656	1	601.9	1
330	ENSMUSG00000002881	ENSMUSG00000002881	ENSMUST00000069792; ENSMUST00000167732; ENSMUST00000168082; ENSMUST00000170269; ENSMUST00000186764	Nab1	protein_coding	protein_coding	Ngfi-A binding protein 1 [Source:MGI Symbol;Acc:MGI:107564]	0.5056	1966	GO:0006355; GO:0045892; GO:0042552; GO:0001958; GO:0014037; GO:0045682	GO:0140110; GO:0003712; GO:0008134	GO:0005634	NAB1	606.1	1	555.3	1	661.2	1	555.6	1	648.4	1	643.3	1	593.7	1	597.7	1	580.2	1	712.2	1	618.5	1	734.4	1
331	ENSMUSG00000043015	ENSMUSG00000043015	ENSMUST00000165859; ENSMUST00000185483; ENSMUST00000185790; ENSMUST00000186903; ENSMUST00000188507; ENSMUST00000190108; ENSMUST00000190452; ENSMUST00000191076	Nemp2	protein_coding	protein_coding	nuclear envelope integral membrane protein 2 [Source:MGI Symbol;Acc:MGI:2444113]	0.4631	2563	GO:0008150	GO:0003674	GO:0016020; GO:0016021; GO:0005634; GO:0005635; GO:0005637	NEMP2	97.52	1	65.07	1	73.47	1	69.59	1	65.38	1	44.18	1	51.99	1	42.46	1	247.2	1	330	1	252.5	1	115.5	1
332	ENSMUSG00000103630	ENSMUSG00000103630	ENSMUST00000191873	Gm37242	protein_coding	TEC	predicted gene, 37242 [Source:MGI Symbol;Acc:MGI:5610470]	0.4034	2085					1.795	0	3.33	0	1.888	0	1.476	0	1.594	0	1.618	0	3.417	0	1.326	0	3.616	0	3.544	0	1.401	0	2.829	0
333	ENSMUSG00000041439	ENSMUSG00000041439	ENSMUST00000087701; ENSMUST00000147421; ENSMUST00000147758; ENSMUST00000149887; ENSMUST00000156876; ENSMUST00000188126	Mfsd6	protein_coding	protein_coding	major facilitator superfamily domain containing 6 [Source:MGI Symbol;Acc:MGI:1922925]	0.4877	3086	GO:0002376; GO:0002250; GO:0042590	GO:0042288; GO:0032393	GO:0016020; GO:0016021; GO:0005886	MFSD6	1801	1	1567	1	2177	1	1889	1	396.8	1	378.2	1	373.8	1	397.2	1	1163	1	1309	1	1122	1	1732	1
334	ENSMUSG00000026102	ENSMUSG00000026102	ENSMUST00000027271; ENSMUST00000159607; ENSMUST00000159725; ENSMUST00000162351; ENSMUST00000162576; ENSMUST00000177279	Inpp1	protein_coding	protein_coding	inositol polyphosphate-1-phosphatase [Source:MGI Symbol;Acc:MGI:104848]	0.4848	1526	GO:0046854; GO:0046855	GO:0046872; GO:0016787; GO:0004441		INPP1	282.1	1	242.9	1	382.3	1	262.4	1	170.3	1	191.5	1	183	1	184.9	1	242.9	1	266.3	1	245.2	1	162.8	1
335	ENSMUSG00000041426	ENSMUSG00000041426	ENSMUST00000044478; ENSMUST00000159352; ENSMUST00000159431; ENSMUST00000161125; ENSMUST00000161552; ENSMUST00000162609; ENSMUST00000186922	Hibch	protein_coding	protein_coding	3-hydroxyisobutyryl-Coenzyme A hydrolase [Source:MGI Symbol;Acc:MGI:1923792]	0.4406	1315	GO:0006574; GO:0009083	GO:0003860; GO:0016787	GO:0005739	HIBCH	173	1	130.1	1	122	1	163.1	1	893.2	1	874.3	1	768.9	1	674.1	1	590.2	1	579	1	747.4	1	670	1
336	ENSMUSG00000043629	ENSMUSG00000043629	ENSMUST00000050567; ENSMUST00000114492; ENSMUST00000114493; ENSMUST00000186266; ENSMUST00000190726; ENSMUST00000190831; ENSMUST00000191441	1700019D03Rik	protein_coding	protein_coding	RIKEN cDNA 1700019D03 gene [Source:MGI Symbol;Acc:MGI:1914330]	0.4483	1920	GO:0008150	GO:0034237; GO:0003674	GO:0016020; GO:0005886	C2orf88	141.6	1	104.1	1	99.61	1	134.6	1	2.23	0	5.356	0	5.199	0	2.449	0	222.9	1	207	1	191.2	1	316.1	1
337	ENSMUSG00000026100	ENSMUSG00000026100	ENSMUST00000027269; ENSMUST00000191197	Mstn	protein_coding	protein_coding	myostatin [Source:MGI Symbol;Acc:MGI:95691]	0.3777	2583	GO:0007165; GO:0010592; GO:0045893; GO:0007179; GO:0051898; GO:0042981; GO:0045662; GO:0014741; GO:0046716; GO:0048632; GO:0071549; GO:0009408; GO:0009629; GO:0010759; GO:0010862; GO:0014732; GO:0014839; GO:0014850; GO:0022602; GO:0033574; GO:0033673; GO:0043403; GO:0043408; GO:0043627; GO:0045471; GO:0046627; GO:0048468; GO:0051384; GO:0051602; GO:0060395; GO:1902723; GO:1902725; GO:2000818	GO:0008083; GO:0005515; GO:0042802; GO:0005125; GO:0005102; GO:0008201; GO:0042803; GO:0005160	GO:0005615; GO:0005737; GO:0005576	MSTN	2.215	0	3.255	0	2.379	0	3.642	0	2.691	0	2.957	0	3.199	0	2.435	0	225.8	1	60.8	1	48.49	1	28.39	1
338	ENSMUSG00000060715	ENSMUSG00000060715	ENSMUST00000072235; ENSMUST00000190748	1700019A02Rik	protein_coding	protein_coding	RIKEN cDNA 1700019A02 gene [Source:MGI Symbol;Acc:MGI:1916647]	0.3906	686	GO:0008150	GO:0003674	GO:0005575		3.059	0	2.677	0	2.175	0	3.549	0	1.925	0	1.813	0	1.379	0	3.506	0	1.943	0	3.736	0	2.353	0	1.438	0
339	ENSMUSG00000026098	ENSMUSG00000026098	ENSMUST00000027267; ENSMUST00000126412; ENSMUST00000126590; ENSMUST00000128337; ENSMUST00000133358; ENSMUST00000135246; ENSMUST00000142922; ENSMUST00000188890	Pms1	protein_coding	protein_coding	PMS1 homolog 1, mismatch repair system component [Source:MGI Symbol;Acc:MGI:1202302]	0.4706	1527	GO:0006298; GO:0042493	GO:0005524; GO:0030983; GO:0016887; GO:0003677; GO:0019899	GO:0032300; GO:0005634; GO:0032389	PMS1	20.97	1	19.52	1	16.19	1	26.24	1	66.14	1	87.03	1	77.98	1	60.1	1	32.87	1	41.98	1	51.23	1	22.71	1
340	ENSMUSG00000026097	ENSMUSG00000026097	ENSMUST00000027266; ENSMUST00000135746	Ormdl1	protein_coding	protein_coding	ORM1-like 1 (S. cerevisiae) [Source:MGI Symbol;Acc:MGI:2181669]	0.4012	2493	GO:0006672; GO:0090155; GO:0090156; GO:1900060	GO:0003674	GO:0016021; GO:0005789; GO:0016020; GO:0005783; GO:0035339	ORMDL1	327.2	1	237.5	1	273.9	1	325.2	1	237.9	1	260.4	1	253.7	1	252.8	1	151.5	1	165	1	151.9	1	104.1	1
341	ENSMUSG00000100679	ENSMUSG00000100679	ENSMUST00000190734	Gm28778	protein_coding	protein_coding	predicted gene 28778 [Source:MGI Symbol;Acc:MGI:5579484]	0.4637	785	GO:0006672; GO:0090155; GO:0090156; GO:1900060		GO:0016021; GO:0005789; GO:0016020; GO:0035339		83.89	1	53.14	1	65.99	1	99.26	1	115.6	1	141.3	1	114.4	1	143.1	1	55.73	1	53.56	1	57.64	1	41.64	1
342	ENSMUSG00000026096	ENSMUSG00000026096	ENSMUST00000027265; ENSMUST00000114484; ENSMUST00000135614; ENSMUST00000135786; ENSMUST00000150115; ENSMUST00000151296; ENSMUST00000153939	Osgepl1	protein_coding	protein_coding	O-sialoglycoprotein endopeptidase-like 1 [Source:MGI Symbol;Acc:MGI:1919335]	0.4184	1877	GO:0002949; GO:0006508; GO:0008033	GO:0004222; GO:0016740; GO:0046872; GO:0016746; GO:0016747; GO:0061711	GO:0005739; GO:0000408	OSGEPL1	137.4	1	117.1	1	90.9	1	110.7	1	358.8	1	375.6	1	332.2	1	318.1	1	167.2	1	121.6	1	119.8	1	106	1
343	ENSMUSG00000099913	ENSMUSG00000099913	ENSMUST00000144660	Gm28551	protein_coding	protein_coding	predicted gene 28551 [Source:MGI Symbol;Acc:MGI:5579257]	0.4048	3142	GO:0008652; GO:0006541; GO:0006529	GO:0004066			468.7	1	347	1	287.6	1	340	1	431.8	1	426.4	1	451.2	1	399.8	1	513	1	584.8	1	552.6	1	541.3	1
344	ENSMUSG00000026095	ENSMUSG00000026095	ENSMUST00000027264; ENSMUST00000123519; ENSMUST00000136468; ENSMUST00000147021; ENSMUST00000154402	Asnsd1	protein_coding	protein_coding	asparagine synthetase domain containing 1 [Source:MGI Symbol;Acc:MGI:1917646]	0.4208	1228	GO:0006529; GO:0008652; GO:0006541	GO:0004066		ASNSD1	627.1	1	472.8	1	391	1	459.8	1	533.7	1	534.9	1	544.8	1	473.6	1	663	1	733.9	1	696.2	1	730.6	1
345	ENSMUSG00000117809	ENSMUSG00000117809	ENSMUST00000236737	Asdurf	protein_coding	protein_coding	Asnsd1 upstream reading frame [Source:NCBI gene;Acc:110599589]	0.45	300					40.89	1	22.77	1	17.43	1	23.96	1	31.93	1	36.82	1	44.71	1	41.81	1	35.72	1	56.45	1	53.98	1	37.85	1
346	ENSMUSG00000096141	ENSMUSG00000096141	ENSMUST00000094964; ENSMUST00000189677	Dnah7a	protein_coding	protein_coding	dynein, axonemal, heavy chain 7A [Source:MGI Symbol;Acc:MGI:2685838]	0.4607	6488	GO:0007018; GO:0003341	GO:0005524; GO:0005509; GO:0003777; GO:0008569; GO:0045505; GO:0051959	GO:0030286; GO:0005829; GO:0036156; GO:0005929		5.243	0	7.592	0	1.334	0	2.86	0	3.144	0	3.252	0	3.712	0	1.348	0	3.114	0	3.05	0	3.071	0	3.697	0
347	ENSMUSG00000026094	ENSMUSG00000026094	ENSMUST00000027263; ENSMUST00000185920; ENSMUST00000187066	Stk17b	protein_coding	protein_coding	serine/threonine kinase 17b (apoptosis-inducing) [Source:MGI Symbol;Acc:MGI:2138162]	0.4075	2015	GO:0006468; GO:0016310; GO:0035556; GO:0046777; GO:0006915; GO:2000271; GO:0012501	GO:0005524; GO:0004672; GO:0016740; GO:0000166; GO:0016301; GO:0004674	GO:0016020; GO:0005886; GO:0005634; GO:0015629; GO:0005793	STK17B	3552	1	2751	1	3350	1	2870	1	104.1	1	94.39	1	105.5	1	103.2	1	1095	1	1672	1	1552	1	721.1	1
348	ENSMUSG00000102405	ENSMUSG00000102405	ENSMUST00000194911	Gm37863	protein_coding	TEC	predicted gene, 37863 [Source:MGI Symbol;Acc:MGI:5611091]	0.4585	1457					2.19	0	1.858	0	2.165	0	2.143	0	1.677	0	3.316	0	2.972	0	2.884	0	2.035	0	1.486	0	1.448	0	2.696	0
349	ENSMUSG00000042807	ENSMUSG00000042807	ENSMUST00000087659; ENSMUST00000097741; ENSMUST00000120904; ENSMUST00000146850; ENSMUST00000150677; ENSMUST00000152870	Hecw2	protein_coding	protein_coding	HECT, C2 and WW domain containing E3 ubiquitin protein ligase 2 [Source:MGI Symbol;Acc:MGI:2685817]	0.4706	4421	GO:0016567; GO:0006511; GO:0043161; GO:0000209; GO:0045732; GO:0030071; GO:0048814; GO:2000650	GO:0005515; GO:0004842; GO:0016740; GO:0061630; GO:0016874	GO:0005737; GO:0005856; GO:0005819; GO:0072686	HECW2	17.83	1	5.423	0	9.961	0	2.807	0	109.5	1	77.66	1	122.7	1	141.1	1	55.73	1	33.29	1	33.85	1	60.57	1
350	ENSMUSG00000102868	ENSMUSG00000102868	ENSMUST00000192858	Gm37633	protein_coding	TEC	predicted gene, 37633 [Source:MGI Symbol;Acc:MGI:5610861]	0.4259	2700					2.423	0	3.057	0	3.362	0	2.579	0	2.679	0	2.675	0	1.394	0	3.301	0	2.808	0	1.432	0	1.529	0	3.165	0
351	ENSMUSG00000025983	ENSMUSG00000025983	ENSMUST00000027128; ENSMUST00000159682; ENSMUST00000160472; ENSMUST00000161988; ENSMUST00000163072	Ccdc150	protein_coding	protein_coding	coiled-coil domain containing 150 [Source:MGI Symbol;Acc:MGI:1925266]	0.459	2540	GO:0008150	GO:0003674	GO:0005575	CCDC150	2.109	0	3.096	0	1.55	0	2.906	0	6.842	0	16.07	1	2.887	0	1.801	0	2.403	0	2.949	0	3.15	0	3.182	0
352	ENSMUSG00000041303	ENSMUSG00000041303	ENSMUST00000041638; ENSMUST00000189906; ENSMUST00000190419	Gtf3c3	protein_coding	protein_coding	general transcription factor IIIC, polypeptide 3 [Source:MGI Symbol;Acc:MGI:2138383]	0.4007	1821	GO:0006383; GO:0070898	GO:0005515; GO:0001004; GO:0000995	GO:0005634; GO:0031965; GO:0005730; GO:0000127	GTF3C3	277.9	1	246.2	1	310	1	276.1	1	279	1	343.4	1	293.2	1	312.9	1	234.3	1	235.9	1	207.7	1	227.1	1
353	ENSMUSG00000109809	ENSMUSG00000109809	ENSMUST00000210156	Gm34066	protein_coding	protein_coding	predicted gene, 34066 [Source:MGI Symbol;Acc:MGI:5593225]	0.4655	825				C2orf66	2.507	0	1.363	0	2.317	0	2.178	0	2.453	0	2.644	0	2.902	0	2.639	0	2.426	0	1.285	0	2.037	0	1.923	0
354	ENSMUSG00000073678	ENSMUSG00000073678	ENSMUST00000097739; ENSMUST00000185817; ENSMUST00000187949; ENSMUST00000189506	Pgap1	protein_coding	protein_coding	post-GPI attachment to proteins 1 [Source:MGI Symbol;Acc:MGI:2443342]	0.4096	4566	GO:0015031; GO:0090305; GO:0007605; GO:0006888; GO:0006506; GO:0009880; GO:0060322; GO:0009948; GO:0021871; GO:0015798; GO:0006505	GO:0016788; GO:0016787; GO:0004518; GO:0042578; GO:0050185	GO:0016020; GO:0016021; GO:0005783; GO:0005789	PGAP1	297.8	1	278.7	1	239.1	1	475.7	1	365.7	1	389	1	415.4	1	369.7	1	272.9	1	251.9	1	223.2	1	124.9	1
355	ENSMUSG00000104136	ENSMUSG00000104136	ENSMUST00000194316	Gm36955	protein_coding	TEC	predicted gene, 36955 [Source:MGI Symbol;Acc:MGI:5610183]	0.4154	1661					1.259	0	2.408	0	2.855	0	1.964	0	1.944	0	1.553	0	2.419	0	2.529	0	2.255	0	3.15	0	3.395	0	1.337	0
356	ENSMUSG00000052331	ENSMUSG00000052331	ENSMUST00000044359; ENSMUST00000177679; ENSMUST00000177704; ENSMUST00000177919; ENSMUST00000178156; ENSMUST00000178226; ENSMUST00000178685; ENSMUST00000178905; ENSMUST00000178935; ENSMUST00000179030; ENSMUST00000179242; ENSMUST00000179398; ENSMUST00000180189; ENSMUST00000180327; ENSMUST00000189563	Ankrd44	protein_coding	protein_coding	ankyrin repeat domain 44 [Source:MGI Symbol;Acc:MGI:3045243]	0.4679	2235	GO:0008150	GO:0005515; GO:0003674	GO:0005575	ANKRD44	126.9	1	149.7	1	165.6	1	119.8	1	273.7	1	289.9	1	295.3	1	310.9	1	613	1	839.6	1	788.6	1	420.2	1
357	ENSMUSG00000102503	ENSMUSG00000102503	ENSMUST00000191996	Gm37370	protein_coding	TEC	predicted gene, 37370 [Source:MGI Symbol;Acc:MGI:5610598]	0.3227	1410					1.69	0	1.432	0	1.398	0	1.541	0	2.448	0	1.784	0	2.028	0	2.546	0	2.921	0	2.852	0	3.055	0	2.345	0
358	ENSMUSG00000102642	ENSMUSG00000102642	ENSMUST00000193052	A130048G24Rik	protein_coding	TEC	RIKEN cDNA A130048G24 gene [Source:MGI Symbol;Acc:MGI:2443520]	0.4153	2750					3.363	0	1.353	0	1.361	0	2.381	0	1.999	0	3.022	0	1.633	0	3.354	0	3.184	0	3.198	0	3.685	0	3.7	0
359	ENSMUSG00000025982	ENSMUSG00000025982	ENSMUST00000027127; ENSMUST00000185429; ENSMUST00000187500; ENSMUST00000188419; ENSMUST00000188859; ENSMUST00000189051; ENSMUST00000190175; ENSMUST00000191303	Sf3b1	protein_coding	protein_coding	splicing factor 3b, subunit 1 [Source:MGI Symbol;Acc:MGI:1932339]	0.4049	2410	GO:0000245; GO:0000398	GO:0003729	GO:0005634; GO:0005686; GO:0005689; GO:0016607; GO:0034693; GO:0071005; GO:0071013	SF3B1	4622	1	3942	1	4717	1	4472	1	3375	1	3178	1	3354	1	3152	1	4401	1	4744	1	3965	1	4190	1
360	ENSMUSG00000103030	ENSMUSG00000103030	ENSMUST00000193614	E330011M16Rik	protein_coding	TEC	RIKEN cDNA E330011M16 gene [Source:MGI Symbol;Acc:MGI:3704186]	0.5279	1794					9.437	0	3.226	0	2.24	0	7.986	0	15.96	1	12.72	1	9.877	1	14.37	1	5.716	0	1.895	0	1.259	0	2.905	0
361	ENSMUSG00000025981	ENSMUSG00000025981	ENSMUST00000027125; ENSMUST00000087617; ENSMUST00000185474; ENSMUST00000185918	Coq10b	protein_coding	protein_coding	coenzyme Q10B [Source:MGI Symbol;Acc:MGI:1915126]	0.4631	1478				COQ10B	527.4	1	482.6	1	696	1	597.8	1	436.4	1	490.7	1	590.6	1	567.7	1	155.8	1	167.9	1	172	1	159	1
362	ENSMUSG00000025980	ENSMUSG00000025980	ENSMUST00000027123; ENSMUST00000127861; ENSMUST00000144077	Hspd1	protein_coding	protein_coding	heat shock protein 1 (chaperonin) [Source:MGI Symbol;Acc:MGI:96242]	0.5041	1271	GO:0006457; GO:0042026; GO:0032729; GO:0050870; GO:0032755; GO:0050821; GO:0043032; GO:0043066; GO:0043065; GO:0006919; GO:0043524; GO:0006986; GO:0045041; GO:0050729; GO:1904469; GO:2000778; GO:0032727; GO:0032733; GO:0008637; GO:1903427; GO:0098761; GO:0042113; GO:0042110; GO:0042100; GO:0032735; GO:0009409; GO:0051702; GO:0002755; GO:0002842; GO:0071866; GO:0002368; GO:0048291; GO:0001666; GO:…	GO:0005524; GO:0000166; GO:0016853; GO:0046982; GO:0003725; GO:0044877; GO:0002039; GO:0019899; GO:0031625; GO:0140030; GO:0051082; GO:0051087; GO:0002020; GO:0034185; GO:0001530; GO:0008035; GO:0043559; GO:0034186	GO:0005737; GO:0005615; GO:0005794; GO:0032991; GO:0005829; GO:0009986; GO:0005886; GO:0005739; GO:0043231; GO:0005759; GO:0030141; GO:0005769; GO:0045121; GO:0070062; GO:0005743; GO:0005905; GO:0005791; GO:0043209; GO:0030061; GO:0005782; GO:0016020; GO:0046696; GO:0042588; GO:0030135	HSPD1	1374	1	1469	1	981.2	1	1425	1	7602	1	8230	1	7295	1	6837	1	1330	1	1458	1	1786	1	1738	1
363	ENSMUSG00000073676	ENSMUSG00000073676	ENSMUST00000075242; ENSMUST00000134628	Hspe1	protein_coding	protein_coding	heat shock protein 1 (chaperonin 10) [Source:MGI Symbol;Acc:MGI:104680]	0.4861	869	GO:0006457; GO:0051085	GO:0005524; GO:0051082; GO:0051087; GO:0046872	GO:0005737; GO:0005739; GO:0005759	HSPE1	464.5	1	521.6	1	287.6	1	448.4	1	1268	1	1239	1	1169	1	995.5	1	444.4	1	411.1	1	410.8	1	431.5	1
364	ENSMUSG00000025979	ENSMUSG00000025979	ENSMUST00000027122; ENSMUST00000159311; ENSMUST00000159743; ENSMUST00000161122; ENSMUST00000162364; ENSMUST00000162553; ENSMUST00000162930; ENSMUST00000187422	Mob4	protein_coding	protein_coding	MOB family member 4, phocein [Source:MGI Symbol;Acc:MGI:104899]	0.3859	1531		GO:0046872; GO:0019900	GO:0016020; GO:0005794; GO:0048471; GO:0005829; GO:0005737; GO:0032580; GO:0043025; GO:0043197	MOB4	729.8	1	768.9	1	815.6	1	766.7	1	584.6	1	660.8	1	624.9	1	574.9	1	460.1	1	500.8	1	495.9	1	575.4	1
365	ENSMUSG00000025978	ENSMUSG00000025978	ENSMUST00000027121; ENSMUST00000114428; ENSMUST00000132055; ENSMUST00000133294; ENSMUST00000141107	Rftn2	protein_coding	protein_coding	raftlin family member 2 [Source:MGI Symbol;Acc:MGI:1921263]	0.4798	2027	GO:0043330; GO:0033227	GO:0003674	GO:0016020; GO:0005886	RFTN2	22.02	1	19.52	1	26.15	1	19.39	1	31.17	1	20.08	1	48.87	1	50.95	1	60.02	1	79.61	1	69.53	1	41.64	1
366	ENSMUSG00000046994	ENSMUSG00000046994	ENSMUST00000061334	Mars2	protein_coding	protein_coding	methionine-tRNA synthetase 2 (mitochondrial) [Source:MGI Symbol;Acc:MGI:2444136]	0.3878	11290	GO:0006418; GO:0006431; GO:0006412	GO:0005524; GO:0004812; GO:0000166; GO:0004825; GO:0016874	GO:0005739; GO:0005759	MARS2	142.6	1	120.4	1	85.92	1	116.4	1	197.7	1	223.6	1	268.3	1	217.5	1	207.2	1	238.8	1	211.3	1	193.1	1
367	ENSMUSG00000025977	ENSMUSG00000025977	ENSMUST00000087585; ENSMUST00000114423; ENSMUST00000159398; ENSMUST00000159564; ENSMUST00000161810; ENSMUST00000173983; ENSMUST00000174065	Boll	protein_coding	protein_coding	boule homolog, RNA binding protein [Source:MGI Symbol;Acc:MGI:1922638]	0.4304	959	GO:0007281; GO:0045948; GO:0051321; GO:0007275; GO:0007283; GO:0030154; GO:0006417; GO:0070935	GO:0003676; GO:0003729; GO:0003723; GO:0008494; GO:0003730	GO:0005737	BOLL	3.432	0	3.537	0	1.667	0	3.226	0	2.218	0	3.093	0	3.377	0	1.673	0	2.897	0	8.685	0	2.517	0	2.804	0
368	ENSMUSG00000038349	ENSMUSG00000038349	ENSMUST00000042986; ENSMUST00000187059	Plcl1	protein_coding	protein_coding	phospholipase C-like 1 [Source:MGI Symbol;Acc:MGI:3036262]	0.4585	3491	GO:0007165; GO:0035556; GO:0006629; GO:0120163; GO:0051209; GO:0007214; GO:0032959; GO:0048015; GO:0033135; GO:0032228; GO:1900122	GO:0004435; GO:0008081; GO:0070679; GO:0050811	GO:0005737; GO:0005886	PLCL1	3.724	0	2.909	0	3.168	0	3.303	0	305.6	1	283.2	1	279.2	1	267.8	1	21.43	1	40.53	1	26.53	1	20.82	1
369	ENSMUSG00000102145	ENSMUSG00000102145	ENSMUST00000193928	Gm38056	protein_coding	TEC	predicted gene, 38056 [Source:MGI Symbol;Acc:MGI:5611284]	0.4422	5027					1.806	0	2.559	0	3.278	0	2.808	0	2.574	0	1.858	0	3.475	0	3.333	0	2.212	0	3.662	0	2.051	0	2.062	0
370	ENSMUSG00000102831	ENSMUSG00000102831	ENSMUST00000193032	Gm37382	protein_coding	TEC	predicted gene, 37382 [Source:MGI Symbol;Acc:MGI:5610610]	0.4079	1596					3.671	0	2.294	0	2.856	0	3.177	0	3.095	0	1.344	0	2.943	0	2.259	0	2.141	0	3.244	0	2.178	0	1.469	0
371	ENSMUSG00000102491	ENSMUSG00000102491	ENSMUST00000195320	Gm36986	protein_coding	TEC	predicted gene, 36986 [Source:MGI Symbol;Acc:MGI:5610214]	0.4363	353					1.946	0	1.34	0	3.217	0	3.091	0	2.042	0	1.948	0	2.533	0	3.121	0	3.733	0	3.395	0	1.657	0	1.924	0
372	ENSMUSG00000045336	ENSMUSG00000045336	ENSMUST00000062085	Hsfy2	protein_coding	protein_coding	heat shock transcription factor, Y-linked 2 [Source:MGI Symbol;Acc:MGI:1918316]	0.4203	1392	GO:0006355; GO:0034605; GO:0061408	GO:0003700; GO:0043565; GO:0003677; GO:0000978	GO:0005634	HSFY2	1.526	0	1.27	0	1.976	0	1.784	0	3.35	0	2.87	0	2.439	0	2.939	0	2.59	0	3.592	0	3.14	0	2.854	0
373	ENSMUSG00000038331	ENSMUSG00000038331	ENSMUST00000042857; ENSMUST00000114415; ENSMUST00000176759; ENSMUST00000177282; ENSMUST00000177424	Satb2	protein_coding	protein_coding	special AT-rich sequence binding protein 2 [Source:MGI Symbol;Acc:MGI:2679336]	0.5246	3512	GO:0006338; GO:0010468; GO:0007275; GO:0045944; GO:0000122; GO:0071310; GO:0006325; GO:0060021; GO:0001764; GO:0048704; GO:0051216; GO:0021902; GO:0009880; GO:0002076	GO:0003677; GO:0005515; GO:0003682; GO:0000977; GO:0043565; GO:0001227; GO:0000978; GO:0001228	GO:0005634; GO:0005654; GO:0000790; GO:0016363; GO:0005667; GO:0000118	SATB2	400.6	1	404.5	1	374.8	1	455.2	1	237.9	1	192.8	1	249	1	280.9	1	7.145	0	8.685	0	10.06	1	11.36	0
374	ENSMUSG00000104310	ENSMUSG00000104310	ENSMUST00000195287	Gm4081	protein_coding	TEC	predicted gene 4081 [Source:MGI Symbol;Acc:MGI:3782256]	0.5452	1838					2.364	0	2.352	0	2.279	0	2.109	0	2.721	0	1.65	0	1.833	0	2.773	0	2.427	0	1.543	0	2.15	0	1.677	0
375	ENSMUSG00000038323	ENSMUSG00000038323	ENSMUST00000042734; ENSMUST00000185952; ENSMUST00000187255	1700066M21Rik	protein_coding	protein_coding	RIKEN cDNA 1700066M21 gene [Source:MGI Symbol;Acc:MGI:1920717]	0.5775	1298	GO:0008150	GO:0003674	GO:0005575; GO:0005576	C2orf69	29.36	1	54.23	1	36.11	1	44.49	1	148.2	1	170.7	1	133.6	1	127.4	1	74.31	1	102.8	1	79.59	1	90.85	1
376	ENSMUSG00000048495	ENSMUSG00000048495	ENSMUST00000079998; ENSMUST00000097732; ENSMUST00000160118; ENSMUST00000160837; ENSMUST00000161092; ENSMUST00000161727; ENSMUST00000161780; ENSMUST00000162663; ENSMUST00000162686; ENSMUST00000163039	Tyw5	protein_coding	protein_coding	tRNA-yW synthesizing protein 5 [Source:MGI Symbol;Acc:MGI:1915986]	0.4232	944	GO:0055114; GO:0008033; GO:0031591	GO:0046872; GO:0042803; GO:0016491; GO:0051213; GO:0000049; GO:0016706; GO:0005506; GO:0102524	GO:0005575	TYW5	68.16	1	63.99	1	58.52	1	36.51	1	87.42	1	94.39	1	93.06	1	97.33	1	70.02	1	72.38	1	40.25	1	77.6	1
377	ENSMUSG00000025971	ENSMUSG00000025971	ENSMUST00000027114; ENSMUST00000185709	Maip1	protein_coding	protein_coding	matrix AAA peptidase interacting protein 1 [Source:MGI Symbol;Acc:MGI:1915365]	0.436	4207	GO:0007007; GO:0051560; GO:0036444; GO:0032979; GO:0051204		GO:0005739; GO:0005759; GO:0005743	MAIP1	202.4	1	210.4	1	225.4	1	220.2	1	344.4	1	348.8	1	342.6	1	275	1	168.6	1	172.3	1	179.3	1	164.7	1
378	ENSMUSG00000102685	ENSMUSG00000102685	ENSMUST00000194005	Gm37373	protein_coding	TEC	predicted gene, 37373 [Source:MGI Symbol;Acc:MGI:5610601]	0.4015	2812					3.741	0	3.375	0	2.843	0	3.12	0	2.538	0	1.464	0	1.254	0	1.387	0	1.373	0	2.925	0	2.147	0	3.588	0
379	ENSMUSG00000038305	ENSMUSG00000038305	ENSMUST00000163239; ENSMUST00000163922; ENSMUST00000164302; ENSMUST00000164353; ENSMUST00000165235; ENSMUST00000167085; ENSMUST00000167971; ENSMUST00000168016; ENSMUST00000168895; ENSMUST00000168905; ENSMUST00000169772; ENSMUST00000170139; ENSMUST00000171699; ENSMUST00000172068; ENSMUST00000172287	Spats2l	protein_coding	protein_coding	spermatogenesis associated, serine-rich 2-like [Source:MGI Symbol;Acc:MGI:1914448]	0.4984	1453	GO:0008150	GO:0005515	GO:0005634; GO:0005730; GO:0005829; GO:0032991; GO:0005737	SPATS2L	392.2	1	396.9	1	798.2	1	589.8	1	232.6	1	202.2	1	138.8	1	222.8	1	182.9	1	178	1	166.5	1	276.3	1
380	ENSMUSG00000054770	ENSMUSG00000054770	ENSMUST00000068000; ENSMUST00000114410; ENSMUST00000159826; ENSMUST00000160130; ENSMUST00000160614; ENSMUST00000161608; ENSMUST00000162410; ENSMUST00000163006; ENSMUST00000163061; ENSMUST00000164963; ENSMUST00000189298	Kctd18	protein_coding	protein_coding	potassium channel tetramerisation domain containing 18 [Source:MGI Symbol;Acc:MGI:3603813]	0.4528	2247	GO:0051260; GO:0008150	GO:0003674	GO:0005575	KCTD18	96.47	1	43.38	1	72.22	1	49.06	1	174.1	1	137.9	1	156.5	1	135.9	1	214.3	1	194	1	167.4	1	132.5	1
381	ENSMUSG00000026039	ENSMUSG00000026039	ENSMUST00000027202; ENSMUST00000190746	Sgo2a	protein_coding	protein_coding	shugoshin 2A [Source:MGI Symbol;Acc:MGI:1098767]	0.3919	4061	GO:0051754; GO:0007049; GO:0051301; GO:0051321; GO:0007140; GO:0008104; GO:0007059; GO:0007143; GO:0010789; GO:2000711	GO:0005515	GO:0000775; GO:0005634; GO:0005654; GO:0016604; GO:0005694; GO:0000780; GO:0000779; GO:0000776; GO:0000777; GO:0030892	SGO2	56.62	1	77	1	26.15	1	59.33	1	6.842	0	7.364	1	8.838	1	7.186	1	11.43	0	14.48	0	24.7	1	13.25	0
382	ENSMUSG00000063558	ENSMUSG00000063558	ENSMUST00000001027; ENSMUST00000160168	Aox1	protein_coding	protein_coding	aldehyde oxidase 1 [Source:MGI Symbol;Acc:MGI:88035]	0.476	5426	GO:0055114; GO:0022900; GO:0017144	GO:0046872; GO:0009055; GO:0050660; GO:0016491; GO:0051287; GO:0051536; GO:0051537; GO:0005506; GO:0071949; GO:0043546; GO:0004031; GO:0042802; GO:0042803	GO:0005829	AOX1	6.292	0	3.569	0	2.062	0	1.671	0	22.05	1	8.033	1	32.75	1	18.94	1	204.3	1	233.1	1	320.2	1	119.2	1
383	ENSMUSG00000064294	ENSMUSG00000064294	ENSMUST00000040999; ENSMUST00000159014; ENSMUST00000160815; ENSMUST00000161549; ENSMUST00000162011	Aox3	protein_coding	protein_coding	aldehyde oxidase 3 [Source:MGI Symbol;Acc:MGI:1918974]	0.4576	1814	GO:0055114; GO:0022900; GO:0009115; GO:0017144	GO:0046872; GO:0009055; GO:0050660; GO:0016491; GO:0051287; GO:0051536; GO:0051537; GO:0005506; GO:0071949; GO:0042803; GO:0004031; GO:0004854; GO:0030151; GO:0043546; GO:0050250; GO:0102797; GO:0102798	GO:0005829; GO:0005737; GO:0016020; GO:0016021	AOX3P	2.656	0	1.625	0	2.584	0	1.931	0	9.883	1	8.703	1	18.72	1	25.48	1	334.4	1	308.3	1	328.4	1	316.1	1
384	ENSMUSG00000038242	ENSMUSG00000038242	ENSMUST00000040442; ENSMUST00000159240; ENSMUST00000161833; ENSMUST00000161926; ENSMUST00000189059	Aox4	protein_coding	protein_coding	aldehyde oxidase 4 [Source:MGI Symbol;Acc:MGI:1919122]	0.4902	2481	GO:0055114; GO:0022900; GO:0009115; GO:0017144	GO:0046872; GO:0009055; GO:0050660; GO:0016491; GO:0051287; GO:0051536; GO:0051537; GO:0005506; GO:0071949; GO:0042803; GO:0004031; GO:0004854; GO:0030151; GO:0043546; GO:0050250; GO:0102797; GO:0102798	GO:0005829; GO:0005737		1.748	0	2.025	0	2.365	0	3.694	0	2.972	0	1.645	0	2.133	0	2.737	0	44.3	1	40.53	1	29.28	1	37.85	1
385	ENSMUSG00000079554	ENSMUSG00000079554	ENSMUST00000114366	Aox2	protein_coding	protein_coding	aldehyde oxidase 2 [Source:MGI Symbol;Acc:MGI:3529596]	0.4855	5771	GO:0055114; GO:0022900; GO:0009115; GO:0017144	GO:0046872; GO:0009055; GO:0050660; GO:0016491; GO:0051287; GO:0051536; GO:0051537; GO:0005506; GO:0071949; GO:0042803; GO:0004031; GO:0004854; GO:0043546; GO:0050250; GO:0102797; GO:0102798	GO:0005829; GO:0005737		2.464	0	1.848	0	2.094	0	1.681	0	1.582	0	2.949	0	1.443	0	1.255	0	2.482	0	3.576	0	1.857	0	3.683	0
386	ENSMUSG00000103839	ENSMUSG00000103839	ENSMUST00000194925	Gm37607	protein_coding	TEC	predicted gene, 37607 [Source:MGI Symbol;Acc:MGI:5610835]	0.3435	2623					70.26	1	49.89	1	32.37	1	42.21	1	23.57	1	29.46	1	37.95	1	25.48	1	44.3	1	47.77	1	30.19	1	49.21	1
387	ENSMUSG00000051223	ENSMUSG00000051223	ENSMUST00000050552; ENSMUST00000186949; ENSMUST00000188630; ENSMUST00000188898	Bzw1	protein_coding	protein_coding	basic leucine zipper and W2 domains 1 [Source:MGI Symbol;Acc:MGI:1914132]	0.446	1962		GO:0005515	GO:0005737	BZW1	2620	1	2550	1	2516	1	2648	1	2101	1	2168	1	2107	1	1987	1	1370	1	1403	1	1456	1	1454	1
388	ENSMUSG00000026034	ENSMUSG00000026034	ENSMUST00000034868; ENSMUST00000123580; ENSMUST00000129303; ENSMUST00000129577; ENSMUST00000131051; ENSMUST00000135380; ENSMUST00000139787; ENSMUST00000141570; ENSMUST00000147258; ENSMUST00000148330; ENSMUST00000151338; ENSMUST00000156931; ENSMUST00000186552	Clk1	protein_coding	protein_coding	CDC-like kinase 1 [Source:MGI Symbol;Acc:MGI:107403]	0.3977	1531	GO:0006468; GO:0016310; GO:0018107; GO:0046777; GO:0018105; GO:0018108; GO:0043484	GO:0005524; GO:0004672; GO:0016740; GO:0000166; GO:0016301; GO:0004713; GO:0004674; GO:0005515; GO:0004712	GO:0005634; GO:0005737	CLK1	2304	1	2656	1	2609	1	2160	1	1484	1	1965	1	2184	1	1654	1	2116	1	2639	1	2594	1	2069	1
389	ENSMUSG00000026035	ENSMUSG00000026035	ENSMUST00000081677; ENSMUST00000114345; ENSMUST00000114348; ENSMUST00000117069; ENSMUST00000124550; ENSMUST00000185990; ENSMUST00000186242; ENSMUST00000188896; ENSMUST00000190048	Ppil3	protein_coding	protein_coding	peptidylprolyl isomerase (cyclophilin)-like 3 [Source:MGI Symbol;Acc:MGI:1917475]	0.4535	922	GO:0006457; GO:0000413; GO:0006397; GO:0008380	GO:0003755; GO:0016853	GO:0005681; GO:0071013	PPIL3	161.5	1	135.6	1	110.8	1	146	1	200.7	1	218.2	1	200.1	1	166.6	1	131.5	1	179.5	1	172	1	164.7	1
390	ENSMUSG00000026036	ENSMUSG00000026036	ENSMUST00000087521; ENSMUST00000114337; ENSMUST00000129759; ENSMUST00000140723; ENSMUST00000151272; ENSMUST00000171597; ENSMUST00000185578; ENSMUST00000188295	Nif3l1	protein_coding	protein_coding	Ngg1 interacting factor 3-like 1 (S. pombe) [Source:MGI Symbol;Acc:MGI:1929485]	0.4869	1662	GO:0045893; GO:0030182; GO:1903507	GO:0042802; GO:0005515; GO:0008134	GO:0005634; GO:0005737; GO:0005739	NIF3L1	267.4	1	258.1	1	257.8	1	286.4	1	310.2	1	279.8	1	268.8	1	261.3	1	165.8	1	160.7	1	210.4	1	219.6	1
391	ENSMUSG00000026037	ENSMUSG00000026037	ENSMUST00000027198; ENSMUST00000114325; ENSMUST00000151723; ENSMUST00000190695; ENSMUST00000191206	Orc2	protein_coding	protein_coding	origin recognition complex, subunit 2 [Source:MGI Symbol;Acc:MGI:1328306]	0.4681	1284	GO:0006260	GO:0003688	GO:0005634; GO:0000808; GO:0005654; GO:0000784; GO:0005813; GO:0000785; GO:0000792; GO:0000939; GO:0005664	ORC2	109.1	1	115	1	93.39	1	120.9	1	277.5	1	283.2	1	304.6	1	310.9	1	251.5	1	267.8	1	264.4	1	238.5	1
392	ENSMUSG00000038174	ENSMUSG00000038174	ENSMUST00000038372; ENSMUST00000097724; ENSMUST00000159185; ENSMUST00000159980; ENSMUST00000160546; ENSMUST00000161000; ENSMUST00000161600; ENSMUST00000187717; ENSMUST00000191472	Fam126b	protein_coding	protein_coding	family with sequence similarity 126, member B [Source:MGI Symbol;Acc:MGI:1098784]	0.4238	2655	GO:0046854; GO:0072659	GO:0003674	GO:0016020; GO:0005886; GO:0005737; GO:0005829	FAM126B	492.8	1	437.1	1	458.2	1	443.8	1	657.6	1	751.8	1	741.9	1	675.5	1	290.1	1	304	1	302.8	1	361.5	1
393	ENSMUSG00000026032	ENSMUSG00000026032	ENSMUST00000027193	Ndufb3	protein_coding	protein_coding	NADH:ubiquinone oxidoreductase subunit B3 [Source:MGI Symbol;Acc:MGI:1913745]	0.4495	763	GO:0022900; GO:0055114; GO:0032981	GO:0003674	GO:0005739; GO:0005747; GO:0016020; GO:0016021; GO:0005743; GO:0070469	NDUFB3	738.2	1	672.4	1	598.9	1	719.9	1	1266	1	1324	1	1182	1	998.2	1	688.8	1	583.3	1	689.8	1	738.2	1
394	ENSMUSG00000047528	ENSMUSG00000047528	ENSMUST00000055313; ENSMUST00000185953; ENSMUST00000188772; ENSMUST00000188839; ENSMUST00000191252; ENSMUST00000191565	Flacc1	protein_coding	protein_coding	flagellum associated containing coiled-coil domains 1 [Source:MGI Symbol;Acc:MGI:1918359]	0.4593	1376	GO:0008150	GO:0003674	GO:0005737; GO:0042995; GO:0005929; GO:0031514	FLACC1	152	1	112.8	1	158.1	1	118.7	1	48.65	1	60.92	1	33.27	1	43.11	1	35.72	1	24.61	1	21.04	1	15.14	0
395	ENSMUSG00000026031	ENSMUSG00000026031	ENSMUST00000069333; ENSMUST00000097722; ENSMUST00000097723; ENSMUST00000114309; ENSMUST00000114313; ENSMUST00000123032; ENSMUST00000123553; ENSMUST00000124567; ENSMUST00000140940; ENSMUST00000149874; ENSMUST00000156870; ENSMUST00000164900; ENSMUST00000189858	Cflar	protein_coding	protein_coding	CASP8 and FADD-like apoptosis regulator [Source:MGI Symbol;Acc:MGI:1336166]	0.4838	1830	GO:0042981; GO:0006508; GO:0043085; GO:0009617; GO:0006915; GO:0010976; GO:0043066; GO:0070374; GO:0006919; GO:0010667; GO:0071732; GO:0043154; GO:1902042; GO:0097190; GO:0033574; GO:0072126; GO:2001237; GO:2000347; GO:0060544; GO:0060546; GO:1903055; GO:1903427; GO:1903845; GO:1903944; GO:1904036; GO:0007519; GO:0014732; GO:0014842; GO:0014866; GO:0043403; GO:0051092; GO:1901740; GO:0001666; GO:…	GO:0005515; GO:0008234; GO:0004197; GO:0046982; GO:0044877; GO:0002020; GO:0097153; GO:0097199; GO:0005123; GO:0008047; GO:0016504	GO:0005737; GO:0045121; GO:0031264; GO:0031265; GO:0097342	CFLAR	1426	1	1721	1	2043	1	1777	1	1910	1	1827	1	1849	1	1828	1	1355	1	1571	1	1446	1	1790	1
396	ENSMUSG00000026029	ENSMUSG00000026029	ENSMUST00000027189; ENSMUST00000165549; ENSMUST00000190213; ENSMUST00000191201	Casp8	protein_coding	protein_coding	caspase 8 [Source:MGI Symbol;Acc:MGI:1261423]	0.4713	1995	GO:0042981; GO:0006508; GO:0006915; GO:0007507; GO:0043124; GO:0043123; GO:0043065; GO:0006919; GO:0045471; GO:0034612; GO:0001841; GO:0045862; GO:1901216; GO:0097194; GO:0001525; GO:0051603; GO:0097190; GO:0097202; GO:2001238; GO:0060546; GO:0030225; GO:0097191; GO:0008625; GO:0032731; GO:0036462; GO:0045651; GO:0070243; GO:0097284; GO:2001233; GO:0048738; GO:0071260	GO:0005515; GO:0008234; GO:0004197; GO:0016787; GO:0008233; GO:0042802; GO:0046982; GO:0044877; GO:0004175; GO:0031625; GO:0097110; GO:0097153; GO:0097199; GO:0005123; GO:0005164; GO:0035877	GO:0005634; GO:0005654; GO:0032991; GO:0005829; GO:0005737; GO:0043005; GO:0005739; GO:0044297; GO:0045121; GO:0031264; GO:0031265; GO:0097342; GO:0005886; GO:0030690	CASP8	3236	1	4025	1	4997	1	3787	1	516.2	1	615.9	1	497	1	463.1	1	687.3	1	746.9	1	661.4	1	526.2	1
397	ENSMUSG00000102719	ENSMUSG00000102719	ENSMUST00000194726	Gm37760	protein_coding	TEC	predicted gene, 37760 [Source:MGI Symbol;Acc:MGI:5610988]	0.3827	3841					15.73	1	16.27	1	13.7	1	10.27	0	1.983	0	3.504	0	3.675	0	3.434	0	5.716	0	5.79	0	17.38	1	2.929	0
398	ENSMUSG00000026028	ENSMUSG00000026028	ENSMUST00000027186; ENSMUST00000172685; ENSMUST00000173590; ENSMUST00000173719; ENSMUST00000174120; ENSMUST00000174359	Trak2	protein_coding	protein_coding	trafficking protein, kinesin binding 2 [Source:MGI Symbol;Acc:MGI:1918077]	0.4783	1911	GO:0006357; GO:0048813; GO:0047496; GO:0022008; GO:0008104; GO:0050771; GO:0006493; GO:0006605; GO:0008333; GO:0098939; GO:0008089; GO:0048311; GO:0098957; GO:0098972	GO:0019894; GO:0005102; GO:0019899; GO:0050811; GO:0030911; GO:0017022	GO:0005634; GO:0005737; GO:0005886; GO:0043005; GO:0005739; GO:0031410; GO:0030425; GO:0005769; GO:0043025; GO:0044295; GO:1904115; GO:0032839	TRAK2	675.3	1	605.2	1	716	1	622.9	1	2224	1	2355	1	2141	1	2340	1	1070	1	926.4	1	1016	1	1054	1
399	ENSMUSG00000026027	ENSMUSG00000026027	ENSMUST00000027185; ENSMUST00000114296; ENSMUST00000123301; ENSMUST00000123965; ENSMUST00000147637; ENSMUST00000152318; ENSMUST00000153990	Stradb	protein_coding	protein_coding	STE20-related kinase adaptor beta [Source:MGI Symbol;Acc:MGI:2144047]	0.4754	2067	GO:0006468; GO:0007049; GO:0000902; GO:0007010; GO:0032147; GO:0006611; GO:0023014; GO:0007254; GO:2001240	GO:0005524; GO:0004672; GO:0000166; GO:0004674	GO:0005634; GO:0005829; GO:0005737; GO:0016235	STRADB	404.8	1	344.9	1	449.5	1	439.2	1	694.1	1	720.3	1	641	1	651.3	1	251.5	1	230.2	1	279	1	227.1	1
400	ENSMUSG00000072295	ENSMUSG00000072295	ENSMUST00000097080; ENSMUST00000149784; ENSMUST00000238601; ENSMUST00000238949	C2cd6	protein_coding	protein_coding	C2 calcium dependent domain containing 6 [Source:MGI Symbol;Acc:MGI:1920713]	0.4147	2974	GO:0008150	GO:0003674	GO:0005575	C2CD6	2.797	0	1.763	0	1.704	0	2.626	0	1.703	0	1.477	0	2.988	0	3.211	0	2.79	0	3.107	0	3.486	0	1.737	0
401	ENSMUSG00000038079	ENSMUSG00000038079	ENSMUST00000087475; ENSMUST00000094917; ENSMUST00000185951; ENSMUST00000186395; ENSMUST00000186794; ENSMUST00000186820; ENSMUST00000190014	Tmem237	protein_coding	protein_coding	transmembrane protein 237 [Source:MGI Symbol;Acc:MGI:2138365]	0.5019	1079	GO:0030030; GO:0060271; GO:0030111	GO:0003674	GO:0016020; GO:0016021; GO:0042995; GO:0005929; GO:0035869	TMEM237	22.02	1	26.03	1	12.45	0	17.11	1	387.7	1	397	1	279.2	1	278.3	1	40.01	1	27.5	1	37.51	1	22.71	1
402	ENSMUSG00000079550	ENSMUSG00000079550	ENSMUST00000066374; ENSMUST00000078874; ENSMUST00000114275; ENSMUST00000186477; ENSMUST00000186790; ENSMUST00000187825; ENSMUST00000188494; ENSMUST00000189743; ENSMUST00000189884; ENSMUST00000191200	Mpp4	protein_coding	protein_coding	membrane protein, palmitoylated 4 (MAGUK p55 subfamily member 4) [Source:MGI Symbol;Acc:MGI:2386681]	0.5018	2408	GO:0035418	GO:0005515; GO:0005102	GO:0000139; GO:0032991; GO:0005829; GO:0005737; GO:0015629; GO:0005913; GO:0042734; GO:0016328; GO:0045178; GO:0044316; GO:0044317	MPP4	85.98	1	94.35	1	80.94	1	63.89	1	111.7	1	123.2	1	109.2	1	93.41	1	21.43	1	30.4	1	31.11	1	24.61	1
403	ENSMUSG00000026024	ENSMUSG00000026024	ENSMUST00000027178; ENSMUST00000159166; ENSMUST00000160945; ENSMUST00000163058; ENSMUST00000188469	Als2	protein_coding	protein_coding	alsin Rho guanine nucleotide exchange factor [Source:MGI Symbol;Acc:MGI:1921268]	0.5036	3600	GO:0035023; GO:0051260; GO:0007032; GO:0043547; GO:0006979; GO:0007626; GO:0045860; GO:0001662; GO:0048812; GO:0007528; GO:0008104; GO:0071902; GO:0043087; GO:0001881; GO:0008219; GO:0016197; GO:0007409; GO:0035249; GO:0016601; GO:0016050; GO:0007041; GO:0001701; GO:0051036	GO:0005089; GO:0005515; GO:0042802; GO:0042803; GO:0005085; GO:0017137; GO:0043539; GO:0017112; GO:0005096; GO:0030676; GO:0048365	GO:0005634; GO:0032991; GO:0005829; GO:0005737; GO:0030426; GO:0016020; GO:0014069; GO:0043005; GO:0043231; GO:0005769; GO:0030424; GO:0030425; GO:0005813; GO:0043025; GO:0031982; GO:0043197; GO:0001726; GO:0030027	ALS2	498.1	1	472.8	1	659.9	1	439.2	1	827.1	1	764.5	1	762.1	1	798.3	1	218.6	1	247.5	1	231.5	1	215.8	1
404	ENSMUSG00000026023	ENSMUSG00000026023	ENSMUST00000114248; ENSMUST00000160662; ENSMUST00000162487; ENSMUST00000162906	Cdk15	protein_coding	protein_coding	cyclin-dependent kinase 15 [Source:MGI Symbol;Acc:MGI:3583944]	0.4784	1126	GO:0006468; GO:0016310; GO:0051726	GO:0005524; GO:0004672; GO:0016740; GO:0046872; GO:0000166; GO:0016301; GO:0004674; GO:0004693; GO:0030332	GO:0005829; GO:0005634; GO:0005737	CDK15	1.98	0	1.681	0	1.784	0	1.531	0	3.653	0	2.501	0	2.162	0	2.073	0	5.716	0	3.233	0	2.727	0	1.951	0
405	ENSMUSG00000104502	ENSMUSG00000104502	ENSMUST00000195013	Gm37737	protein_coding	TEC	predicted gene, 37737 [Source:MGI Symbol;Acc:MGI:5610965]	0.4933	1638					1.61	0	2.168	0	1.705	0	2.613	0	3.678	0	1.844	0	1.792	0	1.394	0	22.86	1	13.03	0	19.21	1	24.61	1
406	ENSMUSG00000041075	ENSMUSG00000041075	ENSMUST00000114246	Fzd7	protein_coding	protein_coding	frizzled class receptor 7 [Source:MGI Symbol;Acc:MGI:108570]	0.5391	4532	GO:0007166; GO:0016055; GO:0007165; GO:0007186; GO:0007275; GO:0045893; GO:0006355; GO:0019827; GO:0060070; GO:0034446; GO:0010812; GO:0060828; GO:0042327; GO:2000726; GO:0035567; GO:0038031; GO:0060054; GO:0033077; GO:0014834; GO:0048103; GO:0060231; GO:0042666	GO:0005515; GO:0004888; GO:0042813; GO:0004930; GO:0030165; GO:0005546; GO:0017147; GO:0005109	GO:0016021; GO:0016020; GO:0005886; GO:0005768; GO:0055038; GO:0010008	FZD7	273.7	1	280.9	1	600.2	1	247.6	1	387.7	1	413.7	1	398.2	1	329.2	1	474.4	1	314.1	1	462	1	520.5	1
407	ENSMUSG00000047361	ENSMUSG00000047361	ENSMUST00000114243; ENSMUST00000185291; ENSMUST00000185753; ENSMUST00000186310; ENSMUST00000186434; ENSMUST00000187454; ENSMUST00000187979; ENSMUST00000190490; ENSMUST00000191051; ENSMUST00000212835	Gm973	protein_coding	protein_coding	predicted gene 973 [Source:MGI Symbol;Acc:MGI:2685819]	0.5001	978	GO:0008150	GO:0003674	GO:0005575	KIAA2012	1.922	0	2.664	0	2.155	0	2.945	0	5.321	0	3.692	0	9.877	1	1.63	0	3.209	0	2.485	0	3.361	0	3.081	0
408	ENSMUSG00000026021	ENSMUSG00000026021	ENSMUST00000091374; ENSMUST00000123857; ENSMUST00000185265; ENSMUST00000191158	Sumo1	protein_coding	protein_coding	small ubiquitin-like modifier 1 [Source:MGI Symbol;Acc:MGI:1197010]	0.4305	776	GO:0034605; GO:0045892; GO:0043392; GO:0050821; GO:0006355; GO:0031334; GO:0086004; GO:0090204; GO:0016925; GO:0032436; GO:1902260; GO:0043433; GO:0060021; GO:0045759; GO:0071276; GO:1903169; GO:0030578; GO:0031647; GO:1901896	GO:0005515; GO:0030674; GO:0008134; GO:0031386; GO:0008022; GO:0019899; GO:0031625; GO:0035259; GO:0015459; GO:0001222; GO:0044388; GO:0044389	GO:0016020; GO:0005886; GO:0005634; GO:0016604; GO:0005737; GO:0031965; GO:0005730; GO:0016607; GO:0045202; GO:0030425; GO:0001650; GO:0016605; GO:0005829; GO:0005654; GO:0008076; GO:0000792; GO:0001741; GO:0097165; GO:0031510	SUMO1	999.3	1	964.1	1	1080	1	867.1	1	548.9	1	548.3	1	598.4	1	508.9	1	364.4	1	402.4	1	437.3	1	461.8	1
409	ENSMUSG00000103821	ENSMUSG00000103821	ENSMUST00000192922	D430013B06Rik	protein_coding	TEC	RIKEN cDNA D430013B06 gene [Source:MGI Symbol;Acc:MGI:3026994]	0.3953	1872					5.243	0	2.749	0	7.471	0	1.533	0	6.842	0	8.033	1	5.719	1	8.492	1	14.29	0	3.408	0	10.98	1	5.678	0
410	ENSMUSG00000026020	ENSMUSG00000026020	ENSMUST00000027174; ENSMUST00000185368; ENSMUST00000185772; ENSMUST00000186044; ENSMUST00000187491; ENSMUST00000187837; ENSMUST00000188390; ENSMUST00000189289; ENSMUST00000189327; ENSMUST00000189919; ENSMUST00000190231; ENSMUST00000190265; ENSMUST00000190759; ENSMUST00000191088; ENSMUST00000191142	Nop58	protein_coding	protein_coding	NOP58 ribonucleoprotein [Source:MGI Symbol;Acc:MGI:1933184]	0.4286	1293	GO:0042254; GO:0048254	GO:0051117; GO:0030515; GO:0001094	GO:0005634; GO:0005829; GO:0005730; GO:0001650; GO:0032040; GO:0005654; GO:0015030; GO:0005732; GO:0031428; GO:0070761	NOP58	412.1	1	436	1	337.4	1	377.6	1	336.8	1	356.2	1	369.1	1	330.5	1	367.2	1	476.2	1	512.3	1	484.5	1
411	ENSMUSG00000067336	ENSMUSG00000067336	ENSMUST00000087435; ENSMUST00000186246; ENSMUST00000190659	Bmpr2	protein_coding	protein_coding	bone morphogenetic protein receptor, type II (serine/threonine kinase) [Source:MGI Symbol;Acc:MGI:1095407]	0.3959	6117	GO:0006468; GO:0007178; GO:0060412; GO:0003151; GO:0045944; GO:0016310; GO:0009952; GO:0006366; GO:0030308; GO:0060173; GO:0042127; GO:0003085; GO:0030166; GO:0060350; GO:0061036; GO:0010634; GO:0030513; GO:0071773; GO:0010595; GO:0010862; GO:0030501; GO:0030509; GO:0003148; GO:0003183; GO:2000279; GO:0001935; GO:0060413; GO:0001707; GO:0001893; GO:0001938; GO:0002063; GO:0014916; GO:0045669; GO:…	GO:0005524; GO:0004675; GO:0004672; GO:0016740; GO:0046872; GO:0000166; GO:0016301; GO:0004674; GO:1990782; GO:0005515; GO:0036122; GO:0045296; GO:0019838; GO:0005024; GO:0098821	GO:0016020; GO:0016021; GO:0005886; GO:0005654; GO:0009986; GO:0005737; GO:0016324; GO:0014069; GO:0005887; GO:0030425; GO:0043025; GO:0009925; GO:0043235; GO:0005913; GO:0005901	BMPR2	541.1	1	541.2	1	679.9	1	608.1	1	1034	1	994.1	1	1063	1	991	1	788.8	1	757.1	1	699.9	1	950.1	1
412	ENSMUSG00000104052	ENSMUSG00000104052	ENSMUST00000194136	Gm38125	protein_coding	TEC	predicted gene, 38125 [Source:MGI Symbol;Acc:MGI:5611353]	0.3874	3438					1.531	0	2.072	0	3.747	0	1.454	0	1.818	0	3.078	0	3.224	0	1.671	0	2.228	0	1.479	0	1.707	0	1.61	0
413	ENSMUSG00000103131	ENSMUSG00000103131	ENSMUST00000193096	Gm37977	protein_coding	TEC	predicted gene, 37977 [Source:MGI Symbol;Acc:MGI:5611205]	0.4452	721					1.467	0	3.52	0	3.328	0	3.563	0	1.555	0	1.727	0	1.546	0	3.234	0	1.288	0	1.726	0	2.105	0	1.807	0
414	ENSMUSG00000041040	ENSMUSG00000041040	ENSMUST00000036540; ENSMUST00000151630; ENSMUST00000189790	Fam117b	protein_coding	protein_coding	family with sequence similarity 117, member B [Source:MGI Symbol;Acc:MGI:1920000]	0.4428	2569	GO:0008150	GO:0003674		FAM117B	554.7	1	577	1	575.3	1	642.3	1	517.7	1	513.5	1	506.4	1	561.1	1	357.2	1	392.3	1	361.4	1	333.1	1
415	ENSMUSG00000103696	ENSMUSG00000103696	ENSMUST00000191628	Gm37531	protein_coding	TEC	predicted gene, 37531 [Source:MGI Symbol;Acc:MGI:5610759]	0.3849	5415					1.333	0	2.897	0	3.468	0	1.598	0	3.583	0	1.696	0	3.341	0	2.784	0	1.266	0	1.734	0	3.331	0	2.374	0
416	ENSMUSG00000026018	ENSMUSG00000026018	ENSMUST00000027172; ENSMUST00000185891; ENSMUST00000186970; ENSMUST00000187364; ENSMUST00000189776; ENSMUST00000191251	Ica1l	protein_coding	protein_coding	islet cell autoantigen 1-like [Source:MGI Symbol;Acc:MGI:1917625]	0.4577	1745	GO:0007286	GO:0019904; GO:0005515	GO:0001669	ICA1L	2.308	0	2.056	0	1.678	0	1.899	0	1.777	0	1.557	0	1.698	0	1.803	0	1.557	0	3.495	0	3.111	0	2.289	0
417	ENSMUSG00000026019	ENSMUSG00000026019	ENSMUST00000027173; ENSMUST00000117438; ENSMUST00000122038; ENSMUST00000133767; ENSMUST00000136461; ENSMUST00000141417; ENSMUST00000143342; ENSMUST00000147413	Wdr12	protein_coding	protein_coding	WD repeat domain 12 [Source:MGI Symbol;Acc:MGI:1927241]	0.4437	2426	GO:0042254; GO:0042273; GO:0006364; GO:0008283; GO:0007219; GO:0000463; GO:0000466	GO:0005515; GO:0043021	GO:0005634; GO:0005654; GO:0005730; GO:0030687; GO:0070545	WDR12	90.18	1	110.6	1	70.97	1	81	1	284.3	1	269.1	1	261	1	243.7	1	158.6	1	194	1	216.8	1	196.8	1
418	ENSMUSG00000026017	ENSMUSG00000026017	ENSMUST00000027171; ENSMUST00000124986; ENSMUST00000130075; ENSMUST00000132949; ENSMUST00000150008; ENSMUST00000180952; ENSMUST00000186107; ENSMUST00000186779; ENSMUST00000187978; ENSMUST00000191232	Carf	protein_coding	protein_coding	calcium response factor [Source:MGI Symbol;Acc:MGI:2182269]	0.4334	2467	GO:0061400; GO:0045944; GO:0071277; GO:0051090; GO:0035865	GO:0003700; GO:0003677; GO:0001228; GO:0000978	GO:0005634; GO:0001652	CARF	32.51	1	35.79	1	41.09	1	52.48	1	96.55	1	125.9	1	125.3	1	110.4	1	82.88	1	81.06	1	88.74	1	111.7	1
419	ENSMUSG00000073664	ENSMUSG00000073664	ENSMUST00000035569; ENSMUST00000159344; ENSMUST00000160834; ENSMUST00000160980; ENSMUST00000162291; ENSMUST00000185573; ENSMUST00000185984; ENSMUST00000187195; ENSMUST00000188450; ENSMUST00000190958	Nbeal1	protein_coding	protein_coding	neurobeachin like 1 [Source:MGI Symbol;Acc:MGI:2444343]	0.3854	4392		GO:0005515		NBEAL1	712	1	634.4	1	796.9	1	753	1	637.8	1	628.6	1	699.7	1	596.4	1	330.1	1	293.8	1	295.5	1	280.1	1
420	ENSMUSG00000049439	ENSMUSG00000049439	ENSMUST00000060608; ENSMUST00000114202; ENSMUST00000148443	Cyp20a1	protein_coding	protein_coding	cytochrome P450, family 20, subfamily a, polypeptide 1 [Source:MGI Symbol;Acc:MGI:1925201]	0.4623	1752	GO:0055114	GO:0020037; GO:0005506; GO:0016705; GO:0046872; GO:0004497; GO:0016491	GO:0016020; GO:0016021	CYP20A1	70.26	1	85.68	1	32.37	1	60.47	1	193.9	1	179.4	1	196	1	197.3	1	232.9	1	267.8	1	227.8	1	302.8	1
421	ENSMUSG00000103822	ENSMUSG00000103822	ENSMUST00000191764	6030460B20Rik	protein_coding	TEC	RIKEN cDNA 6030460B20 gene [Source:MGI Symbol;Acc:MGI:1924974]	0.4159	1058					2.63	0	1.488	0	2.468	0	3.523	0	1.37	0	1.389	0	3.378	0	2.643	0	2.699	0	2.35	0	3.144	0	1.497	0
422	ENSMUSG00000026782	ENSMUSG00000026782	ENSMUST00000052332; ENSMUST00000185788; ENSMUST00000186097; ENSMUST00000187400; ENSMUST00000187709; ENSMUST00000188594; ENSMUST00000188618; ENSMUST00000189082; ENSMUST00000189649; ENSMUST00000189980; ENSMUST00000190158; ENSMUST00000191493	Abi2	protein_coding	protein_coding	abl-interactor 2 [Source:MGI Symbol;Acc:MGI:106913]	0.4695	2268	GO:0008154; GO:0016477; GO:0007399; GO:0016358; GO:0061001; GO:0043010; GO:0007611; GO:0045186; GO:0018108; GO:0016601; GO:2000601; GO:0070309; GO:0098974	GO:0005515; GO:0017124; GO:0031625; GO:0048365; GO:0070064	GO:0005829; GO:0005737; GO:0030054; GO:0005856; GO:0042995; GO:0030027; GO:0098978; GO:0030425; GO:0043197; GO:0005912; GO:0005913; GO:0098871; GO:0005884; GO:0030175; GO:0032433; GO:0031209	ABI2	20.97	1	22.77	1	18.68	1	26.24	1	272.2	1	253.7	1	252.7	1	270.4	1	114.3	1	120.1	1	112.5	1	130.6	1
423	ENSMUSG00000026014	ENSMUSG00000026014	ENSMUST00000027168; ENSMUST00000090293; ENSMUST00000127573; ENSMUST00000140485; ENSMUST00000142258; ENSMUST00000182085; ENSMUST00000188511; ENSMUST00000189383	Raph1	protein_coding	protein_coding	Ras association (RalGDS/AF-6) and pleckstrin homology domains 1 [Source:MGI Symbol;Acc:MGI:1924550]	0.454	3343	GO:0007165; GO:0048675	GO:0005515	GO:0016604; GO:0005829; GO:0005886; GO:0031252	RAPH1	2459	1	3439	1	5821	1	4379	1	259.2	1	230.3	1	323.4	1	339.7	1	445.8	1	338.7	1	372.4	1	424	1
424	ENSMUSG00000103215	ENSMUSG00000103215	ENSMUST00000195569	Gm38388	protein_coding	TEC	predicted gene, 38388 [Source:MGI Symbol;Acc:MGI:5613624]	0.3608	1430					3.183	0	2.006	0	3.066	0	3.486	0	2.925	0	2.414	0	2.868	0	2.183	0	2.774	0	1.594	0	2.274	0	5.678	0
425	ENSMUSG00000026012	ENSMUSG00000026012	ENSMUST00000027165; ENSMUST00000132833; ENSMUST00000153207	Cd28	protein_coding	protein_coding	CD28 antigen [Source:MGI Symbol;Acc:MGI:88327]	0.4232	2264	GO:0006955; GO:0042129; GO:0045944; GO:0010628; GO:0010629; GO:0050852; GO:0051897; GO:0014068; GO:0032733; GO:0032753; GO:0097190; GO:0031295; GO:0042110; GO:0042102; GO:0046641; GO:0045840; GO:0048304; GO:0045086; GO:0045066; GO:0045589; GO:0045060; GO:0002376; GO:0002863	GO:0042803; GO:0019901; GO:0005070; GO:0002020	GO:0016020; GO:0016021; GO:0001772; GO:0009897; GO:0009986; GO:0005886; GO:0045121; GO:0098636	CD28	11.53	1	20.61	1	49.81	1	20.54	1	2.235	0	3.1	0	3.185	0	1.345	0	147.2	1	309.8	1	322.9	1	138.2	1
426	ENSMUSG00000104069	ENSMUSG00000104069	ENSMUST00000195593	Gm37198	protein_coding	TEC	predicted gene, 37198 [Source:MGI Symbol;Acc:MGI:5610426]	0.3611	2110					2.677	0	3.252	0	1.359	0	2.34	0	1.95	0	2.221	0	2.97	0	2.807	0	3.013	0	1.702	0	2.632	0	2.125	0
427	ENSMUSG00000102549	ENSMUSG00000102549	ENSMUST00000193735	Gm38137	protein_coding	TEC	predicted gene, 38137 [Source:MGI Symbol;Acc:MGI:5611365]	0.3826	1401					1.818	0	2.095	0	1.808	0	1.538	0	1.603	0	1.416	0	3.015	0	2.766	0	2.154	0	1.764	0	2.492	0	2.815	0
428	ENSMUSG00000026011	ENSMUSG00000026011	ENSMUST00000027164; ENSMUST00000097720; ENSMUST00000124816	Ctla4	protein_coding	protein_coding	cytotoxic T-lymphocyte-associated protein 4 [Source:MGI Symbol;Acc:MGI:88556]	0.4552	1079	GO:0006955; GO:0042129; GO:0006974; GO:0030889; GO:0042130; GO:0043065; GO:0045590; GO:0050777; GO:0050853		GO:0016020; GO:0016021; GO:0005794; GO:0005887; GO:0009897; GO:0045334; GO:0048471; GO:0098636	CTLA4	9.437	0	13.01	1	18.68	1	11.41	0	3.744	0	2.33	0	2.987	0	2.085	0	50.01	1	117.2	1	76.85	1	18.93	0
429	ENSMUSG00000026009	ENSMUSG00000026009	ENSMUST00000027162; ENSMUST00000102827	Icos	protein_coding	protein_coding	inducible T cell co-stimulator [Source:MGI Symbol;Acc:MGI:1858745]	0.4237	2026	GO:0031295; GO:0098609; GO:0002517	GO:0005515	GO:0016020; GO:0016021; GO:0009897; GO:0005887	ICOS	6.292	0	17.35	1	14.94	1	11.41	0	6.842	0	6.025	0	8.838	1	3.077	0	118.6	1	179.5	1	147.3	1	87.06	1
430	ENSMUSG00000102561	ENSMUSG00000102561	ENSMUST00000193733	Gm37039	protein_coding	TEC	predicted gene, 37039 [Source:MGI Symbol;Acc:MGI:5610267]	0.4555	2485					3.348	0	3.476	0	3.238	0	2.277	0	2.826	0	2.777	0	1.612	0	3.396	0	2.249	0	1.283	0	2.468	0	2.875	0
431	ENSMUSG00000102168	ENSMUSG00000102168	ENSMUST00000194422	Gm36943	protein_coding	TEC	predicted gene, 36943 [Source:MGI Symbol;Acc:MGI:5610171]	0.344	282					3.047	0	2.591	0	2.175	0	2.485	0	1.305	0	2.312	0	2.149	0	2.263	0	2.993	0	3.624	0	3.562	0	1.332	0
432	ENSMUSG00000052062	ENSMUSG00000052062	ENSMUST00000046673; ENSMUST00000075374; ENSMUST00000094906; ENSMUST00000129030; ENSMUST00000138768; ENSMUST00000188325	Pard3b	protein_coding	protein_coding	par-3 family cell polarity regulator beta [Source:MGI Symbol;Acc:MGI:1919301]	0.5044	4593	GO:0000226; GO:0007155; GO:0007049; GO:0051301; GO:0008104; GO:0045197; GO:0030010; GO:0051660	GO:0005515; GO:0035091	GO:0016020; GO:0005654; GO:0016604; GO:0032991; GO:0030054; GO:0005938; GO:0016324; GO:0005737; GO:0012505; GO:0005913; GO:0005923; GO:0005912; GO:0043296	PARD3B	288.4	1	246.2	1	326.2	1	358.2	1	183.2	1	194.1	1	182.5	1	229.9	1	122.9	1	115.8	1	80.51	1	142	1
433	ENSMUSG00000103656	ENSMUSG00000103656	ENSMUST00000194820	Gm37205	protein_coding	TEC	predicted gene, 37205 [Source:MGI Symbol;Acc:MGI:5610433]	0.3655	2736					2.009	0	3.589	0	2.247	0	1.999	0	3.694	0	2.759	0	2.832	0	2.342	0	2.663	0	1.422	0	1.767	0	2.738	0
434	ENSMUSG00000104402	ENSMUSG00000104402	ENSMUST00000193022	Gm38012	protein_coding	TEC	predicted gene, 38012 [Source:MGI Symbol;Acc:MGI:5611240]	0.3879	3029					1.61	0	1.733	0	3.487	0	2.803	0	1.645	0	1.982	0	3.523	0	3.488	0	1.952	0	2.882	0	3.404	0	3.538	0
435	ENSMUSG00000104081	ENSMUSG00000104081	ENSMUST00000194715	Gm38278	protein_coding	TEC	predicted gene, 38278 [Source:MGI Symbol;Acc:MGI:5611506]	0.3956	1365					1.327	0	2.914	0	3.194	0	1.676	0	1.985	0	3.718	0	3.154	0	3.352	0	3.703	0	1.564	0	3.196	0	1.674	0
436	ENSMUSG00000103002	ENSMUSG00000103002	ENSMUST00000191979	Gm38075	protein_coding	TEC	predicted gene, 38075 [Source:MGI Symbol;Acc:MGI:5611303]	0.4152	920					2.337	0	1.708	0	3.343	0	2.436	0	1.6	0	3.674	0	1.389	0	1.904	0	1.352	0	3.742	0	1.861	0	1.849	0
437	ENSMUSG00000102359	ENSMUSG00000102359	ENSMUST00000195466	Gm38351	protein_coding	TEC	predicted gene, 38351 [Source:MGI Symbol;Acc:MGI:5611579]	0.3924	2518					1.498	0	2.865	0	1.975	0	3.714	0	1.931	0	3.571	0	1.717	0	1.315	0	2.289	0	2.417	0	1.487	0	2.432	0
438	ENSMUSG00000025969	ENSMUSG00000025969	ENSMUST00000027112; ENSMUST00000063594; ENSMUST00000075144; ENSMUST00000102822; ENSMUST00000114155; ENSMUST00000114157; ENSMUST00000126344	Nrp2	protein_coding	protein_coding	neuropilin 2 [Source:MGI Symbol;Acc:MGI:1100492]	0.5065	5671	GO:0001525; GO:0007411; GO:0038084; GO:0007275; GO:0030154; GO:0007507; GO:0007399; GO:1990830; GO:0050919; GO:0001764; GO:0021612; GO:0021675; GO:0021828; GO:0036486; GO:0048846; GO:0061549; GO:0061551; GO:0097490; GO:0097491; GO:1901166; GO:1902285; GO:1903375; GO:0003148; GO:0001755; GO:0021649; GO:0097374; GO:0099175; GO:1904835; GO:0071526	GO:0005021; GO:0017154; GO:0046872; GO:0005515; GO:0042802; GO:0008201	GO:0016020; GO:0016021; GO:0005886; GO:0098978; GO:0030424; GO:0099055	NRP2	57.67	1	82.42	1	74.71	1	68.45	1	282	1	243.7	1	440.8	1	422	1	505.8	1	605.1	1	620.3	1	359.6	1
439	ENSMUSG00000103032	ENSMUSG00000103032	ENSMUST00000192219	Gm37121	protein_coding	TEC	predicted gene, 37121 [Source:MGI Symbol;Acc:MGI:5610349]	0.455	2556					3.142	0	1.51	0	2.762	0	2.142	0	3.719	0	1.77	0	5.199	0	2.727	0	7.145	0	8.685	0	6.404	0	1.416	0
440	ENSMUSG00000040865	ENSMUSG00000040865	ENSMUST00000097718; ENSMUST00000133236; ENSMUST00000137511; ENSMUST00000153992; ENSMUST00000165066; ENSMUST00000172416; ENSMUST00000188100	Ino80d	protein_coding	protein_coding	INO80 complex subunit D [Source:MGI Symbol;Acc:MGI:3027003]	0.48	7353				INO80D	740.3	1	831.8	1	904	1	757.5	1	615.8	1	674.8	1	670.6	1	674.8	1	695.9	1	788.9	1	634.9	1	632.2	1
441	ENSMUSG00000025968	ENSMUSG00000025968	ENSMUST00000027111; ENSMUST00000140612; ENSMUST00000168099; ENSMUST00000185412; ENSMUST00000185732; ENSMUST00000185827; ENSMUST00000185847; ENSMUST00000186569; ENSMUST00000187756; ENSMUST00000187835; ENSMUST00000188370; ENSMUST00000189664; ENSMUST00000190095	Ndufs1	protein_coding	protein_coding	NADH:ubiquinone oxidoreductase core subunit S1 [Source:MGI Symbol;Acc:MGI:2443241]	0.4586	1290	GO:0055114; GO:0042773; GO:0046034; GO:0072593; GO:0045333; GO:0051881; GO:0008637	GO:0009055; GO:0016491; GO:0008137; GO:0051536; GO:0016651; GO:0046872; GO:0051539; GO:0051537; GO:0003954	GO:0016020; GO:0005739; GO:0005743; GO:0070469; GO:0005758; GO:0043209; GO:0005747	NDUFS1	1552	1	1446	1	1606	1	1777	1	4570	1	4594	1	4274	1	3989	1	1345	1	1320	1	1690	1	1387	1
442	ENSMUSG00000025967	ENSMUSG00000025967	ENSMUST00000027108; ENSMUST00000126469; ENSMUST00000126795; ENSMUST00000129339; ENSMUST00000135877; ENSMUST00000142062; ENSMUST00000148553; ENSMUST00000174890; ENSMUST00000188524	Eef1b2	protein_coding	protein_coding	eukaryotic translation elongation factor 1 beta 2 [Source:MGI Symbol;Acc:MGI:1929520]	0.5005	804	GO:0006414; GO:0006412; GO:0045471	GO:0003746; GO:0005515; GO:0005085	GO:0005853; GO:0005829; GO:0005737; GO:0005783; GO:0016020; GO:0016021	EEF1B2	4778	1	4545	1	3133	1	4052	1	1979	1	2232	1	2236	1	1826	1	4923	1	5020	1	5217	1	5875	1
443	ENSMUSG00000046856	ENSMUSG00000046856	ENSMUST00000050536; ENSMUST00000187533	Gpr1	protein_coding	protein_coding	G protein-coupled receptor 1 [Source:MGI Symbol;Acc:MGI:2385324]	0.4365	1351	GO:0007186; GO:0007165; GO:0007218	GO:0004930; GO:0042277; GO:0042923	GO:0016021; GO:0016020; GO:0005886; GO:0005654; GO:0005887; GO:0043231	GPR1	2.994	0	1.574	0	2.671	0	2.808	0	1.656	0	2.277	0	2.931	0	3.579	0	8.574	0	7.238	0	3.19	0	5.678	0
444	ENSMUSG00000102536	ENSMUSG00000102536	ENSMUST00000194370	1700039I01Rik	protein_coding	TEC	RIKEN cDNA 1700039I01 gene [Source:MGI Symbol;Acc:MGI:1920596]	0.5929	479					2.908	0	1.684	0	2.651	0	1.918	0	1.769	0	1.554	0	3.23	0	3.231	0	2.221	0	3.469	0	3.297	0	1.297	0
445	ENSMUSG00000027520	ENSMUSG00000027520	ENSMUST00000029025; ENSMUST00000114132; ENSMUST00000126932	Zdbf2	protein_coding	protein_coding	zinc finger, DBF-type containing 2 [Source:MGI Symbol;Acc:MGI:1921134]	0.4666	8451	GO:0008150	GO:0003674	GO:0005575	ZDBF2	2.599	0	1.464	0	2.661	0	3.58	0	1.475	0	2.009	0	3.546	0	3.097	0	8.574	0	3.513	0	3.236	0	1.895	0
446	ENSMUSG00000025964	ENSMUSG00000025964	ENSMUST00000087374; ENSMUST00000097717; ENSMUST00000114101; ENSMUST00000114103; ENSMUST00000114107; ENSMUST00000134704; ENSMUST00000141545; ENSMUST00000146403; ENSMUST00000182642; ENSMUST00000185616; ENSMUST00000187844; ENSMUST00000190658	Adam23	protein_coding	protein_coding	a disintegrin and metallopeptidase domain 23 [Source:MGI Symbol;Acc:MGI:1345162]	0.4686	3313	GO:0006508; GO:0007155; GO:1990830	GO:0004222; GO:0008237; GO:0005515	GO:0016020; GO:0016021; GO:0005886; GO:0005576; GO:0098978; GO:0099056	ADAM23	10.49	0	19.52	1	11.21	0	11.41	0	6.082	0	8.033	1	2.022	0	5.879	0	207.2	1	208.4	1	186.6	1	136.3	1
447	ENSMUSG00000115378	ENSMUSG00000115378	ENSMUST00000226288	Gm39653	protein_coding	protein_coding	predicted gene, 39653 [Source:MGI Symbol;Acc:MGI:5622538]	0.438	1105					2.436	0	1.351	0	2.566	0	3.543	0	1.343	0	3.103	0	2.335	0	1.669	0	2.899	0	2.905	0	3.251	0	2.992	0
448	ENSMUSG00000069085	ENSMUSG00000069085	ENSMUST00000090313; ENSMUST00000126954	Dytn	protein_coding	protein_coding	dystrotelin [Source:MGI Symbol;Acc:MGI:2685061]	0.4628	3573	GO:0008150	GO:0008270; GO:0046872; GO:0003674	GO:0016020; GO:0005886; GO:0005575	DYTN	2.797	0	2.421	0	3.519	0	3.747	0	2.266	0	3.64	0	2.685	0	2.886	0	2.957	0	2.135	0	2.841	0	2.632	0
449	ENSMUSG00000025963	ENSMUSG00000025963	ENSMUST00000114094	Mdh1b	protein_coding	protein_coding	malate dehydrogenase 1B, NAD (soluble) [Source:MGI Symbol;Acc:MGI:1923918]	0.4613	1719	GO:0005975; GO:0055114; GO:0006108; GO:0006099; GO:0006107; GO:0006734	GO:0003824; GO:0016615; GO:0016616; GO:0016491; GO:0030060		MDH1B	3.291	0	1.802	0	2.771	0	2.206	0	2.296	0	1.85	0	5.719	1	2.089	0	2.325	0	1.715	0	1.863	0	2.996	0
450	ENSMUSG00000025962	ENSMUSG00000025962	ENSMUST00000027103; ENSMUST00000123945; ENSMUST00000128621; ENSMUST00000131478; ENSMUST00000134454; ENSMUST00000148758	Fastkd2	protein_coding	protein_coding	FAST kinase domains 2 [Source:MGI Symbol;Acc:MGI:1922869]	0.4044	1821	GO:0006468; GO:0042254; GO:0070131; GO:1902775	GO:0004672; GO:0003723; GO:0019843	GO:0005634; GO:0045171; GO:0005739; GO:0035770; GO:0042645	FASTKD2	166.7	1	138.8	1	95.88	1	165.4	1	409.7	1	401	1	391.5	1	347.5	1	175.8	1	195.4	1	184.8	1	177.9	1
451	ENSMUSG00000025961	ENSMUSG00000025961	ENSMUST00000027102	4933402D24Rik	protein_coding	protein_coding	RIKEN cDNA 4933402D24 gene [Source:MGI Symbol;Acc:MGI:1921676]	0.4556	1758	GO:0008150	GO:0003674	GO:0005575		1.899	0	3.161	0	2.045	0	2.322	0	1.71	0	1.388	0	3.379	0	2.31	0	2.693	0	3.321	0	1.895	0	3.605	0
452	ENSMUSG00000025959	ENSMUSG00000025959	ENSMUST00000055001; ENSMUST00000114086; ENSMUST00000135075	Klf7	protein_coding	protein_coding	Kruppel-like factor 7 (ubiquitous) [Source:MGI Symbol;Acc:MGI:1935151]	0.5106	3231	GO:0045944; GO:0045893; GO:0000122; GO:0042593; GO:0006357; GO:0048813; GO:0007409; GO:0061179; GO:0007411; GO:0045604; GO:1904178	GO:0003676; GO:0046872; GO:0003677; GO:0005515; GO:0000978; GO:0001228; GO:0000981; GO:0003700	GO:0005634	KLF7	199.2	1	209.3	1	190.5	1	201.9	1	201.5	1	214.2	1	246.4	1	292.7	1	308.7	1	276.5	1	309.2	1	268.8	1
453	ENSMUSG00000025958	ENSMUSG00000025958	ENSMUST00000049932; ENSMUST00000087366; ENSMUST00000171164; ENSMUST00000185594; ENSMUST00000186335; ENSMUST00000187035; ENSMUST00000187811; ENSMUST00000188855; ENSMUST00000190348; ENSMUST00000190876; ENSMUST00000190979	Creb1	protein_coding	protein_coding	cAMP responsive element binding protein 1 [Source:MGI Symbol;Acc:MGI:88494]	0.4524	2411	GO:0006355; GO:0010033; GO:0045944; GO:0008361; GO:0010629; GO:0030154; GO:0042493; GO:0048511; GO:0042981; GO:0007613; GO:0008542; GO:0006366; GO:1990830; GO:0045893; GO:0043065; GO:0007179; GO:0045600; GO:0040018; GO:0007623; GO:0007409; GO:0007595; GO:0050821; GO:0048145; GO:0006468; GO:1901215; GO:0042752; GO:0021983; GO:0030879; GO:0045672; GO:0010944; GO:0060428; GO:0060430; GO:0035729; GO:…	GO:0003677; GO:0005515; GO:0003700; GO:0042802; GO:0000978; GO:0001228; GO:0008134; GO:0043565; GO:0003690; GO:0000981; GO:0044212; GO:0019899; GO:0000980; GO:0001102; GO:0030544; GO:0035035; GO:0035497; GO:0001225; GO:1990763	GO:0005634; GO:0005654; GO:0005739; GO:0005667; GO:0030424; GO:0000790; GO:0000785; GO:0005759; GO:0005719; GO:1990589	CREB1	536.9	1	613.8	1	620.1	1	594.4	1	455.4	1	475.3	1	533.9	1	524.6	1	714.5	1	801.9	1	768.5	1	696.5	1
454	ENSMUSG00000025956	ENSMUSG00000025956	ENSMUST00000053469; ENSMUST00000114079; ENSMUST00000161264; ENSMUST00000162806	Mettl21a	protein_coding	protein_coding	methyltransferase like 21A [Source:MGI Symbol;Acc:MGI:1914349]	0.4966	1389	GO:0032259; GO:0006479; GO:0018022	GO:0016740; GO:0008168; GO:0016279; GO:0008276; GO:0031072; GO:0051117; GO:0030544	GO:0032991; GO:0005737	METTL21A	66.06	1	56.39	1	48.56	1	67.31	1	107.9	1	128.5	1	118.5	1	105.8	1	125.7	1	139	1	161.9	1	162.8	1
455	ENSMUSG00000070871	ENSMUSG00000070871	ENSMUST00000094898; ENSMUST00000114077; ENSMUST00000187170; ENSMUST00000187638	Ccnyl1	protein_coding	protein_coding	cyclin Y-like 1 [Source:MGI Symbol;Acc:MGI:2138614]	0.4914	2044	GO:0000079; GO:0001932; GO:0007283; GO:0030317; GO:0045859; GO:0045737	GO:0019901; GO:0005515; GO:0016538	GO:0005886; GO:0016020	CCNYL1	216	1	271.1	1	255.3	1	253.3	1	133.8	1	122.5	1	120.6	1	118.2	1	70.02	1	70.93	1	74.1	1	90.85	1
456	ENSMUSG00000045005	ENSMUSG00000045005	ENSMUST00000063982; ENSMUST00000116133	Fzd5	protein_coding	protein_coding	frizzled class receptor 5 [Source:MGI Symbol;Acc:MGI:108571]	0.5746	4905	GO:0007166; GO:0050718; GO:1904469; GO:0007165; GO:0007186; GO:0007275; GO:0016055; GO:0045944; GO:0030154; GO:0008285; GO:0032729; GO:0001525; GO:0060716; GO:0060070; GO:0048469; GO:0031076; GO:0043507; GO:0001944; GO:0060718; GO:0099054; GO:1901382; GO:0060670; GO:0060715; GO:0035567; GO:0002726; GO:0033077; GO:2000810; GO:0071219; GO:0060561; GO:0000578; GO:0008595; GO:0031077; GO:0060061; GO:…	GO:0005515; GO:0004888; GO:0017147; GO:0042813; GO:0004930; GO:0008289; GO:0044877; GO:0019901; GO:0031625; GO:0001540	GO:0016021; GO:0016020; GO:0048471; GO:0000139; GO:0005794; GO:0005886; GO:0009986; GO:0030054; GO:0045202; GO:0042995; GO:0005887; GO:0030424; GO:0005923; GO:0030425; GO:0098978; GO:0043204; GO:0005769	FZD5	2209	1	2640	1	2311	1	2175	1	334.5	1	313.3	1	228.2	1	255.4	1	250.1	1	235.9	1	226.9	1	361.5	1
457	ENSMUSG00000102140	ENSMUSG00000102140	ENSMUST00000194323	Gm38058	protein_coding	TEC	predicted gene, 38058 [Source:MGI Symbol;Acc:MGI:5611286]	0.5421	4368					1.411	0	1.62	0	3.457	0	3.352	0	1.697	0	2.45	0	2.872	0	3.368	0	1.943	0	3.426	0	2.903	0	1.479	0
458	ENSMUSG00000051344	ENSMUSG00000051344	ENSMUST00000097713; ENSMUST00000123225; ENSMUST00000134097; ENSMUST00000139649; ENSMUST00000140857; ENSMUST00000187188	Plekhm3	protein_coding	protein_coding	pleckstrin homology domain containing, family M, member 3 [Source:MGI Symbol;Acc:MGI:2443627]	0.4846	3014	GO:0045445	GO:0046872; GO:0005515	GO:0016020; GO:0005794; GO:0005886; GO:0005737	PLEKHM3	380.6	1	446.8	1	555.3	1	324	1	131.5	1	149.3	1	152.8	1	174.4	1	367.2	1	380.7	1	334.8	1	159	1
459	ENSMUSG00000025955	ENSMUSG00000025955	ENSMUST00000069142; ENSMUST00000159566; ENSMUST00000159896; ENSMUST00000160283; ENSMUST00000161313; ENSMUST00000162800	Akr1cl	protein_coding	protein_coding	aldo-keto reductase family 1, member C-like [Source:MGI Symbol;Acc:MGI:1918111]	0.4434	1268	GO:0055114; GO:0008202	GO:0016491; GO:0004032; GO:0008106; GO:0016229; GO:0047086; GO:0004033	GO:0005829; GO:0005737		1.383	0	1.515	0	1.54	0	2.408	0	3.028	0	2.875	0	2.832	0	3.694	0	10	0	24.61	1	9.149	0	2.146	0
460	ENSMUSG00000070870	ENSMUSG00000070870	ENSMUST00000087359; ENSMUST00000161960	Cryge	protein_coding	protein_coding	crystallin, gamma E [Source:MGI Symbol;Acc:MGI:88525]	0.5645	660	GO:0001654; GO:0002088; GO:0007601	GO:0005212			3.637	0	2.297	0	2.221	0	1.962	0	2.591	0	1.41	0	2.209	0	1.453	0	1.584	0	2.348	0	3.374	0	1.336	0
461	ENSMUSG00000067299	ENSMUSG00000067299	ENSMUST00000045028; ENSMUST00000127762; ENSMUST00000146122	Crygd	protein_coding	protein_coding	crystallin, gamma D [Source:MGI Symbol;Acc:MGI:88524]	0.558	524	GO:0001654; GO:0002088; GO:0007601; GO:0034614; GO:0070306; GO:0043434	GO:0005212	GO:0005634; GO:0005737	CRYGD	3.647	0	1.982	0	3.547	0	2.314	0	2.271	0	2.636	0	3.129	0	3.649	0	3.714	0	3.032	0	3.641	0	3.671	0
462	ENSMUSG00000025952	ENSMUSG00000025952	ENSMUST00000027089; ENSMUST00000114064	Crygc	protein_coding	protein_coding	crystallin, gamma C [Source:MGI Symbol;Acc:MGI:88523]	0.5494	697	GO:0007601; GO:0001654; GO:0043010; GO:0002088	GO:0005212	GO:0005634; GO:0005737	CRYGC	1.623	0	1.615	0	3.453	0	3.122	0	2.441	0	3.483	0	1.351	0	2.344	0	2.382	0	3.397	0	2.511	0	3.243	0
463	ENSMUSG00000073658	ENSMUSG00000073658	ENSMUST00000027090	Crygb	protein_coding	protein_coding	crystallin, gamma B [Source:MGI Symbol;Acc:MGI:88522]	0.5237	634	GO:0001654; GO:0070307; GO:0002088; GO:0007601; GO:0070309	GO:0005212	GO:0005634; GO:0005737	CRYGB	2.908	0	2.833	0	1.331	0	3.438	0	1.448	0	1.928	0	3.564	0	3.249	0	1.517	0	3.722	0	1.44	0	2.527	0
464	ENSMUSG00000044429	ENSMUSG00000044429	ENSMUST00000061497; ENSMUST00000154012	Cryga	protein_coding	protein_coding	crystallin, gamma A [Source:MGI Symbol;Acc:MGI:88521]	0.5594	671	GO:0001654; GO:0002088; GO:0007601	GO:0005212		CRYGA	2.677	0	1.523	0	2.852	0	2.392	0	11.4	1	10.04	1	8.838	1	9.799	1	3.04	0	3.419	0	3.131	0	3.235	0
465	ENSMUSG00000100846	ENSMUSG00000100846	ENSMUST00000144760	Gm28845	protein_coding	protein_coding	predicted gene 28845 [Source:MGI Symbol;Acc:MGI:5579551]	0.5416	733					3.563	0	3.157	0	2.164	0	1.517	0	272.9	1	241.7	1	223	1	240.4	1	1.686	0	1.72	0	1.596	0	3.678	0
466	ENSMUSG00000044816	ENSMUSG00000044816	ENSMUST00000050047; ENSMUST00000148020; ENSMUST00000153330	D630023F18Rik	protein_coding	protein_coding	RIKEN cDNA D630023F18 gene [Source:MGI Symbol;Acc:MGI:2138198]	0.456	1310	GO:0008150	GO:0003674	GO:0005575	C2orf80	1.367	0	1.537	0	2.148	0	1.534	0	741.2	1	657.4	1	658.2	1	683.9	1	3.4	0	2.758	0	2.248	0	3.744	0
467	ENSMUSG00000025950	ENSMUSG00000025950	ENSMUST00000097709; ENSMUST00000149310; ENSMUST00000169032; ENSMUST00000186222; ENSMUST00000188109; ENSMUST00000188876; ENSMUST00000191459	Idh1	protein_coding	protein_coding	isocitrate dehydrogenase 1 (NADP+), soluble [Source:MGI Symbol;Acc:MGI:96413]	0.4532	1090	GO:0055114; GO:0006102; GO:0006099; GO:0006979; GO:0014070; GO:0006749; GO:0006103; GO:0048545; GO:0060696; GO:0071071; GO:0006097; GO:0006739; GO:0008585	GO:0000287; GO:0051287; GO:0016616; GO:0004450; GO:0046872; GO:0042802; GO:0042803; GO:0016491; GO:0050661; GO:0004448	GO:0005829; GO:0005737; GO:0005739; GO:0005777	IDH1	3878	1	2876	1	3509	1	3320	1	8951	1	7993	1	7432	1	6739	1	627.3	1	661.5	1	760.3	1	649.2	1
468	ENSMUSG00000025949	ENSMUSG00000025949	ENSMUST00000081154; ENSMUST00000097707; ENSMUST00000185263; ENSMUST00000185317; ENSMUST00000186404; ENSMUST00000187579; ENSMUST00000188799; ENSMUST00000189925; ENSMUST00000190058; ENSMUST00000190847; ENSMUST00000213081	Pikfyve	protein_coding	protein_coding	phosphoinositide kinase, FYVE type zinc finger containing [Source:MGI Symbol;Acc:MGI:1335106]	0.4585	3362	GO:0035556; GO:0046488; GO:0016310; GO:0046854; GO:0042147; GO:2000785; GO:0034504; GO:0032288	GO:0046872; GO:0005524; GO:0016307; GO:0000285; GO:0016740; GO:0000166; GO:0016301; GO:0005515; GO:0008270; GO:0016308; GO:0052810	GO:0016020; GO:0048471; GO:0005829; GO:0030659; GO:0031410; GO:0005911; GO:0010008; GO:0031901; GO:0005768; GO:0045121; GO:0000139; GO:0012506; GO:0031902	PIKFYVE	386.9	1	414.3	1	435.8	1	460.9	1	804.3	1	847.5	1	920.7	1	680	1	507.3	1	473.3	1	388.8	1	388	1
469	ENSMUSG00000025946	ENSMUSG00000025946	ENSMUST00000027083; ENSMUST00000140190	Pth2r	protein_coding	protein_coding	parathyroid hormone 2 receptor [Source:MGI Symbol;Acc:MGI:2180917]	0.4788	1522	GO:0007186; GO:0007166; GO:0007165; GO:0120162	GO:0004930; GO:0004888; GO:0017046; GO:0008528; GO:0004991	GO:0016021; GO:0016020; GO:0005886	PTH2R	2.598	0	3.381	0	2.372	0	2.603	0	1.496	0	1.364	0	2.387	0	3.281	0	2.438	0	2.326	0	2.557	0	2.024	0
470	ENSMUSG00000025945	ENSMUSG00000025945	ENSMUST00000027082; ENSMUST00000114027	Crygf	protein_coding	protein_coding	crystallin, gamma F [Source:MGI Symbol;Acc:MGI:88526]	0.5619	610	GO:0001654; GO:0002088; GO:0007601	GO:0005212			1.386	0	3.27	0	1.962	0	3.716	0	2.616	0	1.691	0	3.729	0	1.97	0	2.595	0	2.583	0	1.519	0	2.745	0
471	ENSMUSG00000015222	ENSMUSG00000015222	ENSMUST00000024639; ENSMUST00000077355; ENSMUST00000114012; ENSMUST00000114013; ENSMUST00000114015; ENSMUST00000114017; ENSMUST00000114018; ENSMUST00000123647; ENSMUST00000124873; ENSMUST00000125844; ENSMUST00000127388; ENSMUST00000128673; ENSMUST00000133522; ENSMUST00000137807; ENSMUST00000141148; ENSMUST00000145419; ENSMUST00000151423; ENSMUST00000156636; ENSMUST00000172486; ENSMUST00000172886;…	Map2	protein_coding	protein_coding	microtubule-associated protein 2 [Source:MGI Symbol;Acc:MGI:97175]	0.4684	2421	GO:0001578; GO:0021954; GO:0000226; GO:0071310; GO:0031175; GO:0016358; GO:0007409; GO:0030517; GO:0031115; GO:0030010; GO:0007026; GO:1903827; GO:1902513; GO:1901953; GO:1903744; GO:1904527; GO:2000575; GO:0048813	GO:0015631; GO:0008017; GO:0005515; GO:0003779; GO:0005516; GO:0019901; GO:0002162; GO:0005519	GO:0005737; GO:0005856; GO:0005874; GO:0032991; GO:0005829; GO:0015630; GO:0042995; GO:0014069; GO:0043005; GO:0005730; GO:0034399; GO:0030425; GO:0044297; GO:0015629; GO:0043025; GO:0043198; GO:0043203; GO:0043194; GO:0005790; GO:0032839; GO:0032587; GO:0005791; GO:0005875; GO:0097441; GO:0044294; GO:0044307; GO:0097442; GO:0150001; GO:0150002; GO:0150014; GO:1902737; GO:1990635; GO:1990769	MAP2	23.07	1	23.86	1	14.94	1	21.68	1	127	1	115.8	1	112.8	1	133.3	1	627.3	1	464.7	1	512.3	1	683.3	1
472	ENSMUSG00000055567	ENSMUSG00000055567	ENSMUST00000061620; ENSMUST00000114008; ENSMUST00000136727; ENSMUST00000152844; ENSMUST00000187179; ENSMUST00000212557	Unc80	protein_coding	protein_coding	unc-80, NALCN activator [Source:MGI Symbol;Acc:MGI:2652882]	0.4767	4696		GO:0005515		UNC80	2.022	0	2.582	0	8.716	0	1.659	0	3.242	0	2.921	0	1.348	0	3.584	0	3.691	0	5.79	0	3.406	0	3.56	0
473	ENSMUSG00000103375	ENSMUSG00000103375	ENSMUST00000192513	Gm37181	protein_coding	TEC	predicted gene, 37181 [Source:MGI Symbol;Acc:MGI:5610409]	0.3717	1727					2.693	0	2.436	0	2.343	0	2.829	0	2.815	0	3.451	0	2.527	0	2.697	0	1.414	0	1.358	0	2.719	0	1.668	0
474	ENSMUSG00000026005	ENSMUSG00000026005	ENSMUST00000027157; ENSMUST00000113995; ENSMUST00000142920; ENSMUST00000151016; ENSMUST00000190404	Rpe	protein_coding	protein_coding	ribulose-5-phosphate-3-epimerase [Source:MGI Symbol;Acc:MGI:1913896]	0.4566	1934	GO:0005975; GO:0006098; GO:0009052; GO:0019323; GO:0044262	GO:0016857; GO:0003824; GO:0004750; GO:0046872; GO:0016853; GO:0042802; GO:0042803; GO:0030246; GO:0048029	GO:0005829; GO:0043231; GO:0016020; GO:0016021	RPE	594.5	1	493.4	1	514.3	1	511.1	1	458.4	1	463.9	1	461.6	1	417.4	1	390.1	1	386.5	1	467.5	1	488.3	1
475	ENSMUSG00000026004	ENSMUSG00000026004	ENSMUST00000068168; ENSMUST00000113987; ENSMUST00000129190; ENSMUST00000132960; ENSMUST00000189846	Kansl1l	protein_coding	protein_coding	KAT8 regulatory NSL complex subunit 1-like [Source:MGI Symbol;Acc:MGI:1915941]	0.4053	2935	GO:0008150; GO:0043981; GO:0043982; GO:0043984	GO:0043995; GO:0043996; GO:0046972; GO:0035035	GO:0000123; GO:0044545	KANSL1L	50.33	1	56.39	1	58.52	1	63.89	1	1003	1	1002	1	922.8	1	920.4	1	281.5	1	270.7	1	294.6	1	268.8	1
476	ENSMUSG00000102559	ENSMUSG00000102559	ENSMUST00000195411	Gm37570	protein_coding	TEC	predicted gene, 37570 [Source:MGI Symbol;Acc:MGI:5610798]	0.4202	3106					1.799	0	3.209	0	1.709	0	3.429	0	17.48	1	12.05	1	17.68	1	11.76	1	10	0	7.238	0	3.642	0	3.712	0
477	ENSMUSG00000102374	ENSMUSG00000102374	ENSMUST00000191945	Gm38387	protein_coding	TEC	predicted gene, 38387 [Source:MGI Symbol;Acc:MGI:5613622]	0.3714	2577					1.789	0	3.202	0	1.583	0	2.487	0	7.602	0	8.033	1	7.278	1	2.543	0	1.298	0	3.535	0	7.319	0	3.718	0
478	ENSMUSG00000102776	ENSMUSG00000102776	ENSMUST00000195562	Gm38162	protein_coding	TEC	predicted gene, 38162 [Source:MGI Symbol;Acc:MGI:5611390]	0.3374	4597					3.522	0	2.138	0	1.681	0	2.292	0	3.1	0	1.513	0	2.715	0	3.032	0	1.994	0	8.685	0	2.975	0	1.943	0
479	ENSMUSG00000103706	ENSMUSG00000103706	ENSMUST00000194648	6820402A03Rik	protein_coding	TEC	RIKEN cDNA 6820402A03 gene [Source:MGI Symbol;Acc:MGI:1922992]	0.364	2654					3.295	0	3.554	0	1.539	0	2.875	0	3.645	0	2.71	0	2.489	0	3.415	0	1.393	0	2.202	0	3.16	0	2.73	0
480	ENSMUSG00000103756	ENSMUSG00000103756	ENSMUST00000194465	Gm37285	protein_coding	TEC	predicted gene, 37285 [Source:MGI Symbol;Acc:MGI:5610513]	0.4179	1139					2.38	0	1.85	0	2.082	0	1.587	0	8.362	1	14.06	1	20.27	1	18.94	1	7.145	0	18.82	1	10.06	1	5.678	0
481	ENSMUSG00000103382	ENSMUSG00000103382	ENSMUST00000195880	Gm37755	protein_coding	TEC	predicted gene, 37755 [Source:MGI Symbol;Acc:MGI:5610983]	0.3355	2179					2.971	0	1.598	0	1.314	0	3.255	0	3.645	0	1.917	0	2.697	0	3.443	0	1.989	0	1.856	0	2.017	0	2.956	0
482	ENSMUSG00000103553	ENSMUSG00000103553	ENSMUST00000193555	Gm38218	protein_coding	TEC	predicted gene, 38218 [Source:MGI Symbol;Acc:MGI:5611446]	0.4003	4689					1.532	0	5.423	0	1.738	0	2.128	0	12.92	1	10.04	1	7.798	1	9.799	1	10	0	7.238	0	5.489	0	7.571	0
483	ENSMUSG00000026003	ENSMUSG00000026003	ENSMUST00000027153; ENSMUST00000139208	Acadl	protein_coding	protein_coding	acyl-Coenzyme A dehydrogenase, long-chain [Source:MGI Symbol;Acc:MGI:87866]	0.453	1282	GO:0055114; GO:0042758; GO:0033539; GO:0051289	GO:0050660; GO:0016627; GO:0003995; GO:0004466; GO:0016491; GO:0000062	GO:0005739; GO:0005759; GO:0031966	ACADL	1647	1	1808	1	940.1	1	1278	1	5001	1	5192	1	4850	1	4280	1	2376	1	2449	1	3859	1	3004	1
484	ENSMUSG00000061816	ENSMUSG00000061816	ENSMUST00000027151; ENSMUST00000119429; ENSMUST00000120415; ENSMUST00000150542; ENSMUST00000151328; ENSMUST00000160100; ENSMUST00000186202; ENSMUST00000186346	Myl1	protein_coding	protein_coding	myosin, light polypeptide 1 [Source:MGI Symbol;Acc:MGI:97269]	0.4796	687	GO:0006936; GO:0060048	GO:0005509	GO:0016459; GO:0030016; GO:0043292	MYL1	55.58	1	2.502	0	8.716	0	2.728	0	2.012	0	3.278	0	1.293	0	3.59	0	2801	1	870	1	644.1	1	374.8	1
485	ENSMUSG00000026000	ENSMUSG00000026000	ENSMUST00000027149; ENSMUST00000113979; ENSMUST00000119559; ENSMUST00000133508; ENSMUST00000149996; ENSMUST00000189210	Lancl1	protein_coding	protein_coding	LanC (bacterial lantibiotic synthetase component C)-like 1 [Source:MGI Symbol;Acc:MGI:1336997]	0.4873	2281	GO:0043523; GO:1903203	GO:0003824; GO:0016740; GO:0046872; GO:0004364; GO:0008270; GO:0017124; GO:0043295; GO:0050750	GO:0016020; GO:0005886; GO:0005737	LANCL1	127.9	1	98.69	1	100.9	1	95.83	1	480.4	1	461.3	1	433	1	465.1	1	405.8	1	451.6	1	400.7	1	482.6	1
486	ENSMUSG00000025991	ENSMUSG00000025991	ENSMUST00000027144	Cps1	protein_coding	protein_coding	carbamoyl-phosphate synthetase 1 [Source:MGI Symbol;Acc:MGI:891996]	0.4657	5555	GO:0006207; GO:0006807; GO:0006541; GO:0008152; GO:0006508; GO:0032496; GO:0050667; GO:0019433; GO:0000050; GO:0042311; GO:0055081; GO:0046209; GO:0070409; GO:1903718; GO:0001889; GO:0007494; GO:0009636; GO:0010043; GO:0014075; GO:0032094; GO:0033762; GO:0034201; GO:0042493; GO:0042594; GO:0043200; GO:0044344; GO:0048545; GO:0051384; GO:0051591; GO:0060416; GO:0070365; GO:0071320; GO:0071377; GO:…	GO:0046872; GO:0005524; GO:0004088; GO:0003824; GO:0000166; GO:0016874; GO:0044877; GO:0004175; GO:0005509; GO:0005515; GO:0005543; GO:0016595; GO:0072341; GO:0004087	GO:0005634; GO:0032991; GO:0005737; GO:0005739; GO:0005730; GO:0005743; GO:0042645	CPS1	4136	1	3335	1	2128	1	3855	1	2.397	0	3.59	0	3.427	0	1.848	0	1.653	0	2.639	0	3.547	0	3.23	0
487	ENSMUSG00000104395	ENSMUSG00000104395	ENSMUST00000192182	Gm37957	protein_coding	TEC	predicted gene, 37957 [Source:MGI Symbol;Acc:MGI:5611185]	0.4008	2303					1.92	0	2.207	0	1.492	0	3.351	0	2.162	0	2.474	0	1.654	0	3.709	0	3.609	0	2.354	0	2.788	0	3.454	0
488	ENSMUSG00000062209	ENSMUSG00000062209	ENSMUST00000119142; ENSMUST00000121473; ENSMUST00000126682; ENSMUST00000131148; ENSMUST00000153432	Erbb4	protein_coding	protein_coding	erb-b2 receptor tyrosine kinase 4 [Source:MGI Symbol;Acc:MGI:104771]	0.4408	5400	GO:0006468; GO:0007169; GO:0007275; GO:0016310; GO:0045893; GO:0008284; GO:0016477; GO:0046777; GO:0006915; GO:0007399; GO:0007507; GO:2001223; GO:0007416; GO:0008285; GO:0007165; GO:0043066; GO:0046326; GO:0071364; GO:0070374; GO:0014068; GO:0007595; GO:0030335; GO:0060074; GO:0042531; GO:0043129; GO:2000010; GO:0045165; GO:0043552; GO:0018108; GO:0050679; GO:0032230; GO:0030334; GO:0043653; GO:…	GO:0005524; GO:0004672; GO:0004714; GO:0004713; GO:0016740; GO:0000166; GO:0042803; GO:0016301; GO:0044212; GO:0005515; GO:0038132; GO:0005154	GO:0016021; GO:0016020; GO:0005886; GO:0005634; GO:0005737; GO:0005887; GO:0045211; GO:0014069; GO:0005739; GO:0098978; GO:0016323; GO:0098982; GO:0045121; GO:0043235; GO:0005901; GO:0099056; GO:0099061; GO:0009925	ERBB4	3.326	0	2.3	0	3.286	0	1.544	0	187	1	206.2	1	174.7	1	236.5	1	15.72	1	2.1	0	10.06	1	3.295	0
489	ENSMUSG00000102449	ENSMUSG00000102449	ENSMUST00000193344	Gm37100	protein_coding	TEC	predicted gene, 37100 [Source:MGI Symbol;Acc:MGI:5610328]	0.3836	1353					2.91	0	2.888	0	3.006	0	2.513	0	3.33	0	1.288	0	2.113	0	2.833	0	2.292	0	1.897	0	1.468	0	1.982	0
490	ENSMUSG00000103307	ENSMUSG00000103307	ENSMUST00000195836	Gm19335	protein_coding	TEC	predicted gene, 19335 [Source:MGI Symbol;Acc:MGI:5011520]	0.3267	2069					3.682	0	3.14	0	2.82	0	2.554	0	3.699	0	3.365	0	3.188	0	3.398	0	1.392	0	3.116	0	1.451	0	1.824	0
491	ENSMUSG00000104508	ENSMUSG00000104508	ENSMUST00000193995	Gm37735	protein_coding	TEC	predicted gene, 37735 [Source:MGI Symbol;Acc:MGI:5610963]	0.3563	1406					3.401	0	1.899	0	1.516	0	3.621	0	1.823	0	1.518	0	2.39	0	3.055	0	2.086	0	1.76	0	2.855	0	1.759	0
492	ENSMUSG00000103642	ENSMUSG00000103642	ENSMUST00000193753	Gm37769	protein_coding	TEC	predicted gene, 37769 [Source:MGI Symbol;Acc:MGI:5610997]	0.3774	2369					3.486	0	3.12	0	3.055	0	3.463	0	2.489	0	2.956	0	2.637	0	2.714	0	2.489	0	2.173	0	2.145	0	3.097	0
493	ENSMUSG00000103809	ENSMUSG00000103809	ENSMUST00000195066	Gm37061	protein_coding	TEC	predicted gene, 37061 [Source:MGI Symbol;Acc:MGI:5610289]	0.3469	3243					3.53	0	2.956	0	3.554	0	2.336	0	1.446	0	3.266	0	2.887	0	1.267	0	2.03	0	1.547	0	3.536	0	3.136	0
494	ENSMUSG00000025997	ENSMUSG00000025997	ENSMUST00000027146; ENSMUST00000187184; ENSMUST00000187870; ENSMUST00000188110; ENSMUST00000188919; ENSMUST00000190016; ENSMUST00000190771; ENSMUST00000190855; ENSMUST00000191262	Ikzf2	protein_coding	protein_coding	IKAROS family zinc finger 2 [Source:MGI Symbol;Acc:MGI:1342541]	0.455	2453	GO:0045944	GO:0003676; GO:0046872; GO:0003677; GO:0003700; GO:0042803; GO:0044212	GO:0005634; GO:0005654	IKZF2	29.36	1	32.54	1	51.05	1	33.09	1	69.18	1	76.99	1	72.26	1	69.9	1	320.1	1	412.5	1	334.8	1	435.3	1
495	ENSMUSG00000103402	ENSMUSG00000103402	ENSMUST00000194308	Gm37930	protein_coding	TEC	predicted gene, 37930 [Source:MGI Symbol;Acc:MGI:5611158]	0.3478	1886					3.702	0	2.988	0	2.492	0	2.094	0	2.084	0	2.868	0	3.545	0	3.688	0	3.484	0	2.268	0	2.447	0	2.385	0
496	ENSMUSG00000053153	ENSMUSG00000053153	ENSMUST00000065425; ENSMUST00000113940; ENSMUST00000161131; ENSMUST00000161310; ENSMUST00000187159; ENSMUST00000190833; ENSMUST00000191569	Spag16	protein_coding	protein_coding	sperm associated antigen 16 [Source:MGI Symbol;Acc:MGI:1913972]	0.4393	1779	GO:0030030; GO:0060271; GO:0007288; GO:0035082	GO:0005515	GO:0005737; GO:0005856; GO:0042995; GO:0005929; GO:0005930; GO:0031514; GO:0036126; GO:1990716	SPAG16	1.82	0	1.973	0	3.728	0	3.363	0	3.083	0	1.857	0	3.278	0	1.647	0	2.78	0	1.775	0	2.731	0	2.348	0
497	ENSMUSG00000103052	ENSMUSG00000103052	ENSMUST00000194431	Gm38272	protein_coding	TEC	predicted gene, 38272 [Source:MGI Symbol;Acc:MGI:5611500]	0.3721	2400					2.313	0	2.811	0	1.864	0	1.987	0	2.56	0	1.386	0	2.081	0	1.659	0	3.636	0	3.342	0	3.046	0	2.755	0
498	ENSMUSG00000104287	ENSMUSG00000104287	ENSMUST00000193176	Gm37456	protein_coding	TEC	predicted gene, 37456 [Source:MGI Symbol;Acc:MGI:5610684]	0.3557	5837					2.46	0	3.159	0	3.33	0	2.94	0	3.272	0	3.528	0	1.634	0	2.602	0	2.391	0	2.452	0	2.824	0	2.528	0
499	ENSMUSG00000045648	ENSMUSG00000045648	ENSMUST00000053922; ENSMUST00000159205; ENSMUST00000161937; ENSMUST00000162182	Vwc2l	protein_coding	protein_coding	von Willebrand factor C domain-containing protein 2-like [Source:MGI Symbol;Acc:MGI:2444069]	0.4207	3591	GO:0007275; GO:0030514; GO:0045666	GO:0005515; GO:0003674	GO:0005615; GO:0030054; GO:0045202; GO:0005576; GO:0032281	VWC2L	3.575	0	2.895	0	3.206	0	3.698	0	2.503	0	3.616	0	2.93	0	1.591	0	3.447	0	3.631	0	3.377	0	3.139	0
500	ENSMUSG00000026196	ENSMUSG00000026196	ENSMUST00000027393	Bard1	protein_coding	protein_coding	BRCA1 associated RING domain 1 [Source:MGI Symbol;Acc:MGI:1328361]	0.4579	5659	GO:0006281; GO:0006974; GO:0016567; GO:0043066; GO:0043065; GO:0046826; GO:0042325; GO:0085020	GO:0005515; GO:0016740; GO:0046872; GO:0042803; GO:0046982; GO:0004842; GO:0003723	GO:0005634; GO:0005737; GO:0016607; GO:0036464; GO:0031436; GO:0070531	BARD1	75.5	1	74.83	1	53.54	1	68.45	1	11.4	1	12.72	1	7.798	1	11.76	1	34.29	1	30.4	1	29.28	1	17.03	0
501	ENSMUSG00000050296	ENSMUSG00000050296	ENSMUST00000087268; ENSMUST00000187097; ENSMUST00000188752; ENSMUST00000189102; ENSMUST00000191520	Abca12	protein_coding	protein_coding	ATP-binding cassette, sub-family A (ABC1), member 12 [Source:MGI Symbol;Acc:MGI:2676312]	0.4377	3968	GO:0006869; GO:0055085; GO:0072659; GO:0055088; GO:0048286; GO:0032940; GO:0030216; GO:0010875; GO:0031424; GO:0033700; GO:0035627; GO:0043129; GO:0045055; GO:0061436; GO:2000010	GO:0005524; GO:0005215; GO:0042626; GO:0016887; GO:0022857; GO:0005515; GO:0000166; GO:0005102; GO:0005319; GO:0034191	GO:0016021; GO:0016020; GO:0005829; GO:0005737; GO:0005886; GO:0043231; GO:0097209; GO:0005743	ABCA12	17.83	1	11.93	1	74.71	1	78.72	1	1.482	0	1.824	0	3.61	0	1.937	0	1.675	0	1.68	0	2.519	0	2.908	0
502	ENSMUSG00000026192	ENSMUSG00000026192	ENSMUST00000027384; ENSMUST00000136443; ENSMUST00000148077; ENSMUST00000154855; ENSMUST00000155769; ENSMUST00000187982	Atic	protein_coding	protein_coding	5-aminoimidazole-4-carboxamide ribonucleotide formyltransferase/IMP cyclohydrolase [Source:MGI Symbol;Acc:MGI:1351352]	0.4626	2132	GO:0006164; GO:0008152; GO:0006189; GO:0098761; GO:0046452; GO:0046654; GO:0009259; GO:0009116; GO:0003360; GO:0010035; GO:0021549; GO:0021987; GO:0031100	GO:0003824; GO:0003937; GO:0004643; GO:0016740; GO:0016787; GO:0042803	GO:0005829; GO:0005886; GO:0005739	ATIC	395.3	1	415.4	1	285.1	1	395.9	1	367.9	1	374.9	1	320.2	1	359.9	1	490.1	1	534.1	1	505	1	336.9	1
503	ENSMUSG00000026193	ENSMUSG00000026193	ENSMUST00000055226; ENSMUST00000185408; ENSMUST00000186129; ENSMUST00000186575; ENSMUST00000186613; ENSMUST00000186736; ENSMUST00000186879; ENSMUST00000186940; ENSMUST00000186985; ENSMUST00000187627; ENSMUST00000187938; ENSMUST00000188092; ENSMUST00000188674; ENSMUST00000188894; ENSMUST00000189160; ENSMUST00000189821; ENSMUST00000190780	Fn1	protein_coding	protein_coding	fibronectin 1 [Source:MGI Symbol;Acc:MGI:95566]	0.53	4086	GO:0007044; GO:0001932; GO:0007155; GO:0010628; GO:0010952; GO:0006953; GO:0043066; GO:0048146; GO:0030198; GO:0008284; GO:0001525; GO:0007160; GO:0008360; GO:0034446; GO:0045773; GO:0030335; GO:0070372; GO:0018149; GO:0008347; GO:0042060; GO:0033622; GO:0071347; GO:0050921; GO:0001775; GO:0007161; GO:0035987; GO:0051702; GO:0052047; GO:0071288; GO:1904237; GO:2001202; GO:1901166	GO:0005515; GO:0042802; GO:0005178; GO:0005102; GO:0008022; GO:0008201; GO:0019899; GO:0005201; GO:0051087; GO:0002020; GO:0097718; GO:0016504; GO:0043394; GO:0045340	GO:0005576; GO:0005615; GO:0016324; GO:0031012; GO:0070062; GO:0005604; GO:0062023; GO:0005793; GO:0005577	FN1	125.8	1	152.9	1	242.8	1	196.2	1	355.8	1	407.7	1	565.1	1	673.5	1	3337	1	2082	1	2384	1	1842	1
504	ENSMUSG00000102689	ENSMUSG00000102689	ENSMUST00000194017	Gm37217	protein_coding	TEC	predicted gene, 37217 [Source:MGI Symbol;Acc:MGI:5610445]	0.4272	3521					2.445	0	1.984	0	3.607	0	3.389	0	2.017	0	2.986	0	1.549	0	1.823	0	2.388	0	1.39	0	2.337	0	2.968	0
505	ENSMUSG00000039395	ENSMUSG00000039395	ENSMUST00000048860	Mreg	protein_coding	protein_coding	melanoregulin [Source:MGI Symbol;Acc:MGI:2151839]	0.4899	2284	GO:0032402; GO:0043473; GO:0048066; GO:0030318; GO:0032400; GO:0072385; GO:0090382	GO:0005515; GO:0008289; GO:0035091	GO:0042470; GO:0016020; GO:0005886; GO:0032991; GO:0030659; GO:0031410; GO:0005764; GO:0005765; GO:0031902; GO:0016324; GO:0033162; GO:0031300	MREG	358.6	1	309.1	1	290.1	1	246.4	1	31.93	1	33.47	1	27.03	1	32.01	1	91.45	1	110	1	85.08	1	45.42	1
506	ENSMUSG00000026189	ENSMUSG00000026189	ENSMUST00000027381; ENSMUST00000097698; ENSMUST00000129458; ENSMUST00000134840	Pecr	protein_coding	protein_coding	peroxisomal trans-2-enoyl-CoA reductase [Source:MGI Symbol;Acc:MGI:2148199]	0.5078	981	GO:0055114; GO:0006629; GO:0006631; GO:0006633; GO:0030497; GO:0033306	GO:0016491; GO:0005102; GO:0019166	GO:0005739; GO:0005777; GO:0005778; GO:0043231	PECR	187.7	1	174.6	1	176.8	1	151.7	1	6938	1	6881	1	6788	1	6016	1	460.1	1	379.2	1	426.3	1	671.9	1
507	ENSMUSG00000026188	ENSMUSG00000026188	ENSMUST00000027380; ENSMUST00000141783	Tmem169	protein_coding	protein_coding	transmembrane protein 169 [Source:MGI Symbol;Acc:MGI:2442781]	0.5076	1812	GO:0008150	GO:0003674	GO:0016020; GO:0016021; GO:0005575	TMEM169	3.562	0	3.683	0	2.631	0	3.492	0	285.1	1	270.5	1	316.1	1	285.5	1	3.48	0	1.696	0	2.525	0	3.693	0
508	ENSMUSG00000026187	ENSMUSG00000026187	ENSMUST00000027379	Xrcc5	protein_coding	protein_coding	X-ray repair complementing defective repair in Chinese hamster cells 5 [Source:MGI Symbol;Acc:MGI:104517]	0.4555	2549	GO:0006310; GO:0000723; GO:0006303; GO:0006281; GO:0006974; GO:0002376; GO:0045087; GO:0032508; GO:0045892; GO:0045860; GO:1990830; GO:0050769; GO:0006302; GO:0008283; GO:0060218; GO:0032212; GO:0071480; GO:1904430; GO:0048660; GO:0002218; GO:0071475; GO:0071481; GO:0007420; GO:0042493; GO:0071398	GO:0003677; GO:0003684; GO:0042162; GO:0016817; GO:0016787; GO:0003723; GO:0000166; GO:0005524; GO:0004386; GO:0003678; GO:0044877; GO:0003690; GO:0008022; GO:0044212; GO:0005515; GO:0031625; GO:0051575; GO:0003691; GO:0045027	GO:0005634; GO:0043564; GO:0005654; GO:0032991; GO:0005737; GO:0005694; GO:0005886; GO:0005730; GO:0000784; GO:1990904; GO:0090734; GO:0032993; GO:0070419	XRCC5	121.6	1	139.9	1	112.1	1	93.55	1	763.2	1	735.7	1	636.3	1	618.6	1	210.1	1	192.5	1	219.6	1	217.7	1
509	ENSMUSG00000039372	ENSMUSG00000039372	ENSMUST00000047786	March4	protein_coding	protein_coding	membrane-associated ring finger (C3HC4) 4 [Source:MGI Symbol;Acc:MGI:2683550]	0.5412	4553	GO:0016567	GO:0008270; GO:0016740; GO:0046872; GO:0004842	GO:0016020; GO:0016021; GO:0000139; GO:0005794; GO:0005802; GO:0005795		2.569	0	1.857	0	1.666	0	2.409	0	1.644	0	1.325	0	2.641	0	3.296	0	1.709	0	7.238	0	3.038	0	3.026	0
510	ENSMUSG00000039354	ENSMUSG00000039354	ENSMUST00000047615; ENSMUST00000126832; ENSMUST00000133123; ENSMUST00000136498; ENSMUST00000145868; ENSMUST00000150725; ENSMUST00000152225; ENSMUST00000152814; ENSMUST00000156797	Smarcal1	protein_coding	protein_coding	SWI/SNF related matrix associated, actin dependent regulator of chromatin, subfamily a-like 1 [Source:MGI Symbol;Acc:MGI:1859183]	0.5252	2090	GO:0006281; GO:0031297; GO:0006974; GO:0006357; GO:0000733; GO:0006259; GO:0036292; GO:0048478	GO:0005524; GO:0036310; GO:0016787; GO:0000166; GO:0004386; GO:0008094	GO:0005634; GO:0005654; GO:0043596; GO:0035861; GO:0005662	SMARCAL1	155.2	1	154	1	188	1	146	1	323.8	1	346.8	1	307.8	1	338.4	1	307.2	1	359	1	376.9	1	327.4	1
511	ENSMUSG00000039342	ENSMUSG00000039342	ENSMUST00000053499; ENSMUST00000211837; ENSMUST00000212573; ENSMUST00000212710	Ankar	protein_coding	protein_coding	ankyrin and armadillo repeat containing [Source:MGI Symbol;Acc:MGI:2442559]	0.4138	3406		GO:0005515	GO:0016020; GO:0016021	ANKAR	3.045	0	1.612	0	1.614	0	2.502	0	2.077	0	3.25	0	2.169	0	3.621	0	2.301	0	1.629	0	3.225	0	2.093	0
512	ENSMUSG00000046330	ENSMUSG00000046330	ENSMUST00000059980; ENSMUST00000211963; ENSMUST00000212335; ENSMUST00000212432	Rpl37a	protein_coding	protein_coding	ribosomal protein L37a [Source:MGI Symbol;Acc:MGI:98068]	0.5124	518	GO:0006412	GO:0003735; GO:0046872; GO:0070180	GO:0005622; GO:0005840; GO:0022625	RPL37A	2790	1	3084	1	2078	1	2667	1	1406	1	1415	1	1596	1	1316	1	4204	1	4005	1	3734	1	4100	1
513	ENSMUSG00000039323	ENSMUSG00000039323	ENSMUST00000047328; ENSMUST00000120564; ENSMUST00000155703	Igfbp2	protein_coding	protein_coding	insulin-like growth factor binding protein 2 [Source:MGI Symbol;Acc:MGI:96437]	0.5882	1068	GO:0040008; GO:0042104; GO:0043567; GO:0007165; GO:0007565; GO:0007568; GO:0007584; GO:0009612; GO:0010226; GO:0032355; GO:0032526; GO:0032870; GO:0042493; GO:0043627; GO:0048545; GO:0051384	GO:0005520; GO:0031994; GO:0019838; GO:0031995	GO:0005576; GO:0005615; GO:0031410; GO:0016324	IGFBP2	1.716	0	1.461	0	1.281	0	2.683	0	112.5	1	68.95	1	107.1	1	108.4	1	354.4	1	224.4	1	266.2	1	365.3	1
514	ENSMUSG00000026185	ENSMUSG00000026185	ENSMUST00000027377; ENSMUST00000137339	Igfbp5	protein_coding	protein_coding	insulin-like growth factor binding protein 5 [Source:MGI Symbol;Acc:MGI:96440]	0.5034	5144	GO:0042593; GO:0051897; GO:0001558; GO:0071320; GO:0030336; GO:0017148; GO:1904754; GO:0071407; GO:0040008; GO:0048662; GO:1904707; GO:0045668; GO:0060056; GO:0031069; GO:0048286; GO:0051146; GO:0014912; GO:0001649; GO:0043568; GO:0043569; GO:0060416; GO:0043567; GO:0044342; GO:0007565; GO:0007568; GO:0035556; GO:0045926; GO:1901862; GO:1904205	GO:0005520; GO:0031994; GO:0019838; GO:0001968; GO:0031995	GO:0005576; GO:0005615; GO:0042567; GO:0016942	IGFBP5	51.38	1	27.11	1	38.6	1	39.93	1	7562	1	6113	1	8843	1	9990	1	8367	1	5564	1	7125	1	6893	1
515	ENSMUSG00000026182	ENSMUSG00000026182	ENSMUST00000027374	Tnp1	protein_coding	protein_coding	transition protein 1 [Source:MGI Symbol;Acc:MGI:98784]	0.492	437	GO:0007283; GO:0006338; GO:0007275; GO:0030154; GO:0045892; GO:0035093; GO:0007286; GO:0030317; GO:0000012; GO:0006342; GO:0006337; GO:0007290; GO:0010954; GO:0019953	GO:0003677	GO:0005634; GO:0000786; GO:0005694; GO:0001673; GO:0000788	TNP1	2.996	0	1.739	0	2.21	0	2.028	0	3.669	0	3.387	0	1.471	0	3.512	0	2.764	0	1.485	0	3.34	0	3.001	0
516	ENSMUSG00000102266	ENSMUSG00000102266	ENSMUST00000194107	Gm38106	protein_coding	TEC	predicted gene, 38106 [Source:MGI Symbol;Acc:MGI:5611334]	0.423	2534					1.627	0	3.024	0	2.873	0	2.525	0	3.351	0	1.893	0	3.084	0	3.16	0	3.261	0	1.3	0	1.74	0	1.799	0
517	ENSMUSG00000055322	ENSMUSG00000055322	ENSMUST00000169786; ENSMUST00000185264; ENSMUST00000185331; ENSMUST00000185529; ENSMUST00000185702; ENSMUST00000186381; ENSMUST00000187281; ENSMUST00000187584; ENSMUST00000187691; ENSMUST00000188208; ENSMUST00000188436; ENSMUST00000188942; ENSMUST00000189228; ENSMUST00000189571; ENSMUST00000190389; ENSMUST00000190599; ENSMUST00000191104; ENSMUST00000191204; ENSMUST00000191264; ENSMUST00000191367;…	Tns1	protein_coding	protein_coding	tensin 1 [Source:MGI Symbol;Acc:MGI:104552]	0.5776	2822	GO:0035556; GO:0007044; GO:0010761	GO:0005515; GO:0003779	GO:0005925; GO:0030055	TNS1	101.7	1	95.44	1	150.7	1	90.13	1	28090	1	26850	1	21830	1	27180	1	3468	1	3331	1	3586	1	3034	1
518	ENSMUSG00000061815	ENSMUSG00000061815	ENSMUST00000080167; ENSMUST00000127134	Rufy4	protein_coding	protein_coding	RUN and FYVE domain containing 4 [Source:MGI Symbol;Acc:MGI:3588214]	0.5505	2074	GO:0006914; GO:0000045; GO:0071353; GO:0016239	GO:0046872; GO:0032266	GO:0031410; GO:0005776	RUFY4	2.719	0	1.589	0	1.768	0	2.977	0	61.58	1	73.64	1	75.9	1	69.24	1	37.15	1	69.48	1	50.32	1	39.75	1
519	ENSMUSG00000026180	ENSMUSG00000026180	ENSMUST00000027372; ENSMUST00000106899	Cxcr2	protein_coding	protein_coding	chemokine (C-X-C motif) receptor 2 [Source:MGI Symbol;Acc:MGI:105303]	0.4582	2633	GO:0007186; GO:0006935; GO:0006955; GO:0019722; GO:0007165; GO:0070098; GO:0007204; GO:0030593; GO:0043066; GO:0008284; GO:0007200; GO:0007166; GO:0033030; GO:0010666; GO:0006968; GO:0045766; GO:0060326; GO:0002438; GO:0043117; GO:0031623; GO:0090023; GO:0002690; GO:0042119; GO:0038112; GO:0072173; GO:0030901	GO:0004930; GO:0016494; GO:0019959; GO:0005515; GO:0016493; GO:0019956; GO:0019957; GO:0004918; GO:0004950	GO:0016021; GO:0016020; GO:0009897; GO:0005886; GO:0009986; GO:0042629	CXCR2	3.027	0	1.722	0	1.364	0	2.354	0	1.728	0	3.392	0	2.787	0	1.542	0	35.72	1	88.3	1	68.62	1	34.07	1
520	ENSMUSG00000048480	ENSMUSG00000048480	ENSMUST00000053389; ENSMUST00000190313	Cxcr1	protein_coding	protein_coding	chemokine (C-X-C motif) receptor 1 [Source:MGI Symbol;Acc:MGI:2448715]	0.4932	1288	GO:0007186; GO:0006935; GO:0006955; GO:0019722; GO:0007165; GO:0070098; GO:0007204; GO:0007166; GO:0030593; GO:0060326; GO:0031623; GO:0038112	GO:0004930; GO:0016494; GO:0016493; GO:0019956; GO:0019957; GO:0004918; GO:0019959	GO:0016021; GO:0016020; GO:0009897; GO:0005886	CXCR1	1.743	0	2.125	0	1.979	0	3.057	0	2.454	0	2.542	0	1.4	0	2.444	0	3.392	0	3.489	0	3.209	0	3.333	0
521	ENSMUSG00000006304	ENSMUSG00000006304	ENSMUST00000006467; ENSMUST00000113819; ENSMUST00000113820; ENSMUST00000185733	Arpc2	protein_coding	protein_coding	actin related protein 2/3 complex, subunit 2 [Source:MGI Symbol;Acc:MGI:1923959]	0.5111	1116	GO:0030833; GO:0034314; GO:0030041; GO:0036120; GO:0071364; GO:0051491; GO:0010592; GO:0014911; GO:0071803; GO:0090314; GO:0070528; GO:2000251; GO:0030838; GO:2000814; GO:0072752; GO:1905926	GO:0005515; GO:0003779; GO:0044877; GO:0051015; GO:0051117; GO:0005200; GO:0035254	GO:0015629; GO:0005885; GO:0005634; GO:0009986; GO:0005737; GO:0030054; GO:0045202; GO:0005925; GO:0005886; GO:0005856; GO:0042995; GO:0030027; GO:0030426; GO:0005768; GO:0098978; GO:0030141; GO:0043679; GO:0043204; GO:0031252; GO:0043197; GO:0043198; GO:0043005; GO:0031941; GO:0032587; GO:0035861; GO:0097440; GO:0071437; GO:0061830; GO:0061825; GO:0090725; GO:0036195; GO:0061826; GO:0061834; GO:…	ARPC2	6267	1	6138	1	6816	1	6314	1	2311	1	2103	1	2023	1	2006	1	1865	1	1969	1	1951	1	1632	1
522	ENSMUSG00000064272	ENSMUSG00000064272	ENSMUST00000077985	Gpbar1	protein_coding	protein_coding	G protein-coupled bile acid receptor 1 [Source:MGI Symbol;Acc:MGI:2653863]	0.613	1075	GO:0007186; GO:0007165; GO:0038183; GO:2000810	GO:0004930; GO:0038181	GO:0016021; GO:0016020; GO:0005886; GO:0005737	GPBAR1	1.863	0	5.423	0	2.797	0	1.477	0	3.456	0	2.809	0	2.026	0	1.732	0	3.356	0	1.609	0	1.915	0	2.554	0
523	ENSMUSG00000006299	ENSMUSG00000006299	ENSMUST00000006462; ENSMUST00000178235; ENSMUST00000186833; ENSMUST00000187046; ENSMUST00000190008; ENSMUST00000191258	Aamp	protein_coding	protein_coding	angio-associated migratory protein [Source:MGI Symbol;Acc:MGI:107809]	0.5683	1380		GO:0005515; GO:0008201	GO:0005829; GO:0009986; GO:0015630; GO:0045171	AAMP	2102	1	2302	1	1989	1	2132	1	2841	1	2933	1	2785	1	2688	1	1939	1	1830	1	1972	1	2033	1
524	ENSMUSG00000026179	ENSMUSG00000026179	ENSMUST00000027370; ENSMUST00000087225; ENSMUST00000087226; ENSMUST00000113805; ENSMUST00000129219; ENSMUST00000138620; ENSMUST00000152492; ENSMUST00000190398	Pnkd	protein_coding	protein_coding	paroxysmal nonkinesiogenic dyskinesia [Source:MGI Symbol;Acc:MGI:1930773]	0.5595	1865	GO:0019243; GO:0050884; GO:0046929; GO:0042053; GO:0032225	GO:0004416; GO:0046872; GO:0016787; GO:0005515	GO:0016020; GO:0005634; GO:0005737; GO:0005739; GO:0016021	PNKD	177.2	1	163.8	1	163.1	1	187.1	1	1761	1	1661	1	1256	1	1652	1	413	1	425.6	1	445.5	1	458	1
525	ENSMUSG00000103013	ENSMUSG00000103013	ENSMUST00000192088	Gm37503	protein_coding	TEC	predicted gene, 37503 [Source:MGI Symbol;Acc:MGI:5610731]	0.4671	319					2.619	0	10.85	0	7.471	0	7.986	0	2.957	0	1.657	0	2.526	0	1.988	0	1.664	0	3.54	0	1.624	0	1.626	0
526	ENSMUSG00000006301	ENSMUSG00000006301	ENSMUST00000016309; ENSMUST00000113796; ENSMUST00000128505; ENSMUST00000130763; ENSMUST00000135384; ENSMUST00000141560; ENSMUST00000152603; ENSMUST00000154859	Tmbim1	protein_coding	protein_coding	transmembrane BAX inhibitor motif containing 1 [Source:MGI Symbol;Acc:MGI:1916910]	0.5555	2674	GO:1902042; GO:1902045; GO:1903077	GO:0005123	GO:0016020; GO:0016021; GO:0005765; GO:0005794; GO:0010008; GO:0043231	TMBIM1	5882	1	6651	1	7696	1	6835	1	447	1	415.7	1	492.8	1	487.3	1	1283	1	1109	1	1257	1	1571	1
527	ENSMUSG00000103403	ENSMUSG00000103403	ENSMUST00000194686	Gm37931	protein_coding	TEC	predicted gene, 37931 [Source:MGI Symbol;Acc:MGI:5611159]	0.471	2866					2.298	0	5.423	0	2.117	0	2.86	0	1.958	0	2.367	0	3.38	0	2.509	0	1.557	0	1.759	0	2.47	0	3.648	0
528	ENSMUSG00000073650	ENSMUSG00000073650	ENSMUST00000097697; ENSMUST00000128445; ENSMUST00000186688; ENSMUST00000191010	Catip	protein_coding	protein_coding	ciliogenesis associated TTC17 interacting protein [Source:MGI Symbol;Acc:MGI:2685062]	0.5396	1270	GO:0030030; GO:0030041; GO:0044782	GO:0003674	GO:0016020; GO:0005886; GO:0005634; GO:0005737; GO:0015629; GO:0005856	CATIP	2.096	0	2.419	0	3.453	0	2.888	0	5.321	0	2.683	0	3.638	0	3.16	0	1.591	0	2.47	0	3.51	0	5.678	0
529	ENSMUSG00000026177	ENSMUSG00000026177	ENSMUST00000027368; ENSMUST00000127487; ENSMUST00000131511; ENSMUST00000133896; ENSMUST00000134189; ENSMUST00000135137; ENSMUST00000136786; ENSMUST00000147233; ENSMUST00000149166; ENSMUST00000155865; ENSMUST00000187516	Slc11a1	protein_coding	protein_coding	solute carrier family 11 (proton-coupled divalent metal ion transporters), member 1 [Source:MGI Symbol;Acc:MGI:1345275]	0.5604	1225	GO:0030001; GO:0006811; GO:0045944; GO:0009617; GO:0010628; GO:0050766; GO:0042742; GO:0006954; GO:0042832; GO:0032496; GO:0000165; GO:0050829; GO:0045730; GO:0032729; GO:0006879; GO:0032147; GO:0071421; GO:0006909; GO:0001819; GO:0048255; GO:0034341; GO:0042060; GO:0060586; GO:0055072; GO:0048002; GO:0002827; GO:0042116; GO:0006826; GO:0002309; GO:1902023; GO:0001818; GO:0032623; GO:0002369; GO:…	GO:0046873; GO:0042803; GO:0005381; GO:0005384; GO:0015086; GO:0046915; GO:0051139	GO:0016020; GO:0016021; GO:0005886; GO:0010008; GO:0005770; GO:0005764; GO:0030670; GO:0070821	SLC11A1	26.21	1	22.77	1	42.34	1	45.64	1	29.65	1	28.79	1	34.31	1	35.93	1	185.8	1	189.6	1	179.3	1	113.6	1
530	ENSMUSG00000026176	ENSMUSG00000026176	ENSMUST00000027367; ENSMUST00000141175; ENSMUST00000152659	Ctdsp1	protein_coding	protein_coding	CTD (carboxy-terminal domain, RNA polymerase II, polypeptide A) small phosphatase 1 [Source:MGI Symbol;Acc:MGI:2654470]	0.5894	2075	GO:0006357; GO:0001933; GO:2000134; GO:0050768; GO:0006470; GO:0045665	GO:0016791; GO:0008420; GO:0046872; GO:0016787; GO:0004721; GO:0005515	GO:0005634; GO:0005654	CTDSP1	2641	1	2991	1	3271	1	2969	1	1843	1	1783	1	1588	1	1858	1	1267	1	1258	1	1224	1	1365	1
531	ENSMUSG00000026175	ENSMUSG00000026175	ENSMUST00000027366; ENSMUST00000159749; ENSMUST00000161087; ENSMUST00000163018	Vil1	protein_coding	protein_coding	villin 1 [Source:MGI Symbol;Acc:MGI:98930]	0.5438	1234	GO:0045010; GO:0007010; GO:0051014; GO:0051693; GO:0009617; GO:0006915; GO:0043154; GO:0071364; GO:0040018; GO:0008360; GO:0007173; GO:0010634; GO:1903078; GO:0030041; GO:0030335; GO:0032532; GO:0032233; GO:0030836; GO:2000394; GO:0030042; GO:0001951; GO:1902896; GO:0051016; GO:0061041; GO:2000392; GO:0051125; GO:0060327; GO:0030855; GO:0035729	GO:0005509; GO:0051015; GO:0003779; GO:0005546; GO:0046872; GO:0005515; GO:0042802; GO:0042803; GO:0043027; GO:0035727	GO:0005737; GO:0005886; GO:0005856; GO:0042995; GO:0030027; GO:0030175; GO:0005902; GO:0001726; GO:0005903; GO:0032433; GO:0032432	VIL1	57360	1	62470	1	85480	1	62680	1	3337	1	3775	1	3234	1	3499	1	101.5	1	118.7	1	94.23	1	219.6	1
532	ENSMUSG00000033364	ENSMUSG00000033364	ENSMUST00000044260; ENSMUST00000186282; ENSMUST00000187590; ENSMUST00000188012; ENSMUST00000189257; ENSMUST00000190592; ENSMUST00000191058	Usp37	protein_coding	protein_coding	ubiquitin specific peptidase 37 [Source:MGI Symbol;Acc:MGI:2442483]	0.441	3022	GO:0006511; GO:0016579; GO:0006508; GO:0000082; GO:0007049; GO:0051301; GO:0035871; GO:0071108; GO:0006275	GO:0036459; GO:0016787; GO:0008233; GO:0008234; GO:0019901; GO:0004197; GO:0004843	GO:0005634	USP37	217.1	1	215.8	1	173.1	1	213.3	1	278.2	1	252.4	1	262.5	1	240.4	1	237.2	1	263.4	1	222.3	1	217.7	1
533	ENSMUSG00000103227	ENSMUSG00000103227	ENSMUST00000195478	Gm37733	protein_coding	TEC	predicted gene, 37733 [Source:MGI Symbol;Acc:MGI:5610961]	0.3828	2962					3.468	0	3.557	0	3.619	0	1.654	0	2.809	0	3.284	0	1.612	0	1.615	0	1.973	0	2.041	0	2.915	0	1.67	0
534	ENSMUSG00000026174	ENSMUSG00000026174	ENSMUST00000087215; ENSMUST00000137100; ENSMUST00000147810	Cnot9	protein_coding	protein_coding	CCR4-NOT transcription complex, subunit 9 [Source:MGI Symbol;Acc:MGI:1928902]	0.4556	1624	GO:0006402; GO:0031047; GO:0033138; GO:0019221; GO:0017148; GO:0006417; GO:0045742; GO:0033147; GO:2000327	GO:0005515; GO:0042803; GO:0019904; GO:0019900; GO:0005154	GO:0030014; GO:0005634; GO:0032991; GO:0005737; GO:0000932; GO:0030015	CNOT9	741.3	1	849.2	1	790.7	1	803.2	1	463.7	1	452.6	1	379.5	1	423.3	1	381.5	1	385	1	356.8	1	365.3	1
535	ENSMUSG00000026173	ENSMUSG00000026173	ENSMUST00000027362; ENSMUST00000067916; ENSMUST00000113745; ENSMUST00000113747; ENSMUST00000113749; ENSMUST00000113750; ENSMUST00000135111; ENSMUST00000141412; ENSMUST00000152707; ENSMUST00000185411; ENSMUST00000189956	Plcd4	protein_coding	protein_coding	phospholipase C, delta 4 [Source:MGI Symbol;Acc:MGI:107469]	0.4946	2739	GO:0007165; GO:0035556; GO:0006629; GO:0046488; GO:0007340; GO:0016042; GO:0051209; GO:0032959; GO:0048015	GO:0005509; GO:0004435; GO:0008081; GO:0004629; GO:0046872; GO:0016787	GO:0005622; GO:0016020; GO:0005634; GO:0005829; GO:0005737; GO:0005886; GO:0031965; GO:0005783	PLCD4	2.052	0	2.759	0	3.145	0	1.956	0	53.21	1	48.2	1	61.34	1	41.15	1	44.3	1	18.82	1	8.234	0	9.464	0
536	ENSMUSG00000026135	ENSMUSG00000026135	ENSMUST00000027315; ENSMUST00000066986; ENSMUST00000113737; ENSMUST00000127921; ENSMUST00000130112; ENSMUST00000136865; ENSMUST00000147011; ENSMUST00000156613	Zfp142	protein_coding	protein_coding	zinc finger protein 142 [Source:MGI Symbol;Acc:MGI:1924514]	0.5237	4859	GO:0010468; GO:0008150	GO:0003676; GO:0046872; GO:0003677; GO:0000979; GO:0003674	GO:0005634; GO:0035097; GO:0005575	ZNF142	195	1	227.7	1	270.2	1	294.3	1	314	1	333.4	1	317.1	1	407.6	1	322.9	1	386.5	1	311.1	1	331.2	1
537	ENSMUSG00000026172	ENSMUSG00000026172	ENSMUST00000027358; ENSMUST00000113732; ENSMUST00000113733; ENSMUST00000147464	Bcs1l	protein_coding	protein_coding	BCS1-like (yeast) [Source:MGI Symbol;Acc:MGI:1914071]	0.5078	1372	GO:0034551; GO:0032981; GO:0007005; GO:0033617	GO:0005524; GO:0000166	GO:0016020; GO:0016021; GO:0005739; GO:0005743	BCS1L	88.08	1	93.27	1	58.52	1	86.71	1	300.3	1	280.5	1	298.9	1	252.2	1	167.2	1	144.8	1	184.8	1	210.1	1
538	ENSMUSG00000026171	ENSMUSG00000026171	ENSMUST00000027357; ENSMUST00000113721; ENSMUST00000127938; ENSMUST00000128491; ENSMUST00000132081; ENSMUST00000135140; ENSMUST00000136078; ENSMUST00000149649; ENSMUST00000151003; ENSMUST00000154874	Rnf25	protein_coding	protein_coding	ring finger protein 25 [Source:MGI Symbol;Acc:MGI:1890215]	0.5114	747	GO:0016567; GO:0051092	GO:0005515; GO:0061630; GO:0016740; GO:0046872; GO:0004842; GO:0051059	GO:0005634; GO:0005829	RNF25	413.1	1	411	1	458.2	1	438.1	1	468.3	1	502.1	1	478.3	1	497.1	1	575.9	1	587.7	1	591.9	1	794.9	1
539	ENSMUSG00000033276	ENSMUSG00000033276	ENSMUST00000087183; ENSMUST00000087186; ENSMUST00000113694; ENSMUST00000123154; ENSMUST00000145673; ENSMUST00000148456; ENSMUST00000155473; ENSMUST00000157007; ENSMUST00000189830	Stk36	protein_coding	protein_coding	serine/threonine kinase 36 [Source:MGI Symbol;Acc:MGI:1920831]	0.5435	2885	GO:0006468; GO:0007275; GO:0016310; GO:0007420; GO:0030030; GO:0060271; GO:0003351; GO:0045880; GO:0051090; GO:0007228; GO:0009791	GO:0005524; GO:0004672; GO:0016740; GO:0046872; GO:0000166; GO:0016301; GO:0004674; GO:0005515; GO:0008134	GO:0005634; GO:0005829; GO:0005737; GO:0005576	STK36	3.455	0	2.675	0	7.471	0	12.55	1	127.7	1	115.8	1	121.1	1	124.1	1	30.01	1	20.27	1	32.94	1	39.75	1
540	ENSMUSG00000033257	ENSMUSG00000033257	ENSMUST00000042125; ENSMUST00000113678; ENSMUST00000128891; ENSMUST00000129890; ENSMUST00000140591; ENSMUST00000141119; ENSMUST00000143790; ENSMUST00000143925; ENSMUST00000145132; ENSMUST00000153636; ENSMUST00000155753	Ttll4	protein_coding	protein_coding	tubulin tyrosine ligase-like family, member 4 [Source:MGI Symbol;Acc:MGI:1914784]	0.4991	2428	GO:0006464; GO:0018095; GO:0018200	GO:0005524; GO:0000166; GO:0005515; GO:0016874; GO:0015631; GO:0070739	GO:0005575; GO:0005737; GO:0005856; GO:0042995; GO:0005874; GO:0005929	TTLL4	418.4	1	377.4	1	296.4	1	360.5	1	1079	1	1087	1	1038	1	1103	1	498.7	1	564.5	1	485.8	1	641.6	1
541	ENSMUSG00000026170	ENSMUSG00000026170	ENSMUST00000027356; ENSMUST00000189083; ENSMUST00000190781	Cyp27a1	protein_coding	protein_coding	cytochrome P450, family 27, subfamily a, polypeptide 1 [Source:MGI Symbol;Acc:MGI:88594]	0.5298	1107	GO:0055114; GO:0006629; GO:0008202; GO:0008203; GO:0006694; GO:0006699; GO:0036378; GO:0006707; GO:0006700	GO:0020037; GO:0005506; GO:0016705; GO:0046872; GO:0004497; GO:0016491; GO:0008386; GO:0030544; GO:0008123; GO:0030343; GO:0031073; GO:0047749	GO:0016020; GO:0005739; GO:0005743; GO:0005740	CYP27A1	993	1	625.8	1	697.3	1	727.9	1	716.1	1	735.1	1	635.8	1	678.1	1	448.7	1	429.9	1	418.1	1	316.1	1
542	ENSMUSG00000006542	ENSMUSG00000006542	ENSMUST00000081636; ENSMUST00000113672; ENSMUST00000159728; ENSMUST00000160732; ENSMUST00000162093; ENSMUST00000188073	Prkag3	protein_coding	protein_coding	protein kinase, AMP-activated, gamma 3 non-catalytic subunit [Source:MGI Symbol;Acc:MGI:1891343]	0.5549	1950	GO:0071900; GO:0006468; GO:0006629; GO:0006631; GO:0006633; GO:0014873; GO:0006096; GO:0005978	GO:0032559; GO:0000166; GO:0005524; GO:0019901; GO:0004679	GO:0005829; GO:0005654; GO:0031588	PRKAG3	22.02	1	5.423	0	7.471	0	1.541	0	72.98	1	106.4	1	94.62	1	111.7	1	44.3	1	14.48	0	8.234	0	9.464	0
543	ENSMUSG00000033227	ENSMUSG00000033227	ENSMUST00000006716; ENSMUST00000189544	Wnt6	protein_coding	protein_coding	wingless-type MMTV integration site family, member 6 [Source:MGI Symbol;Acc:MGI:98960]	0.6348	1496	GO:0007275; GO:0016055; GO:0010628; GO:0045893; GO:0030182; GO:0007165; GO:0009887; GO:0001658; GO:0042475; GO:0007267; GO:0045165; GO:0060684; GO:0009798; GO:0070172; GO:0072079; GO:0072080	GO:0005102; GO:0005109	GO:0005576; GO:0005615; GO:0031012; GO:0009986; GO:0005788	WNT6	20.97	1	16.27	1	17.43	1	22.82	1	3.241	0	2.65	0	3.614	0	3.453	0	21.43	1	24.61	1	20.13	1	24.61	1
544	ENSMUSG00000026167	ENSMUSG00000026167	ENSMUST00000006718; ENSMUST00000187238	Wnt10a	protein_coding	protein_coding	wingless-type MMTV integration site family, member 10A [Source:MGI Symbol;Acc:MGI:108071]	0.6498	1552	GO:0007275; GO:0016055; GO:0010628; GO:0030182; GO:0007165; GO:0042476; GO:0043588; GO:0043586; GO:0060070; GO:0001942; GO:0009887; GO:0007267; GO:0045165; GO:0031069; GO:0048730; GO:0042487; GO:0048733; GO:0014033; GO:0071560	GO:0005102; GO:0048018; GO:0005109	GO:0005576; GO:0005615	WNT10A	1.551	0	2.938	0	1.524	0	2.97	0	3.018	0	3.472	0	3.411	0	7.839	1	15.72	1	11.58	0	18.3	1	22.71	1
545	ENSMUSG00000090071	ENSMUSG00000090071	ENSMUST00000160379	Cdk5r2	protein_coding	protein_coding	cyclin-dependent kinase 5, regulatory subunit 2 (p39) [Source:MGI Symbol;Acc:MGI:1330828]	0.6392	2799	GO:0045860; GO:0001764; GO:0021549; GO:0021766; GO:0045737; GO:0045956; GO:0021722; GO:0021819	GO:0061575; GO:0008289; GO:0008092; GO:0003779	GO:0016533; GO:0016020; GO:0005886; GO:0005737; GO:0043005; GO:0030426	CDK5R2	3.213	0	6.507	0	1.537	0	5.704	0	2.406	0	2.659	0	3.584	0	1.915	0	1.586	0	3.256	0	3.146	0	3.582	0
546	ENSMUSG00000055197	ENSMUSG00000055197	ENSMUST00000068631; ENSMUST00000159232; ENSMUST00000162938	Fev	protein_coding	protein_coding	FEV (ETS oncogene family) [Source:MGI Symbol;Acc:MGI:2449712]	0.645	958	GO:0006355; GO:0007275; GO:0045944; GO:0010628; GO:0045893; GO:0030154; GO:0006357; GO:0007399; GO:0048665; GO:0042551; GO:1905627; GO:0051611	GO:0003700; GO:0043565; GO:0003677; GO:0000978; GO:0001228; GO:0000981; GO:0003690	GO:0005634; GO:0016607; GO:0043025	FEV	9.437	0	9.761	0	12.45	0	7.986	0	1.905	0	2.332	0	2.271	0	2.522	0	2.931	0	1.723	0	3.604	0	1.372	0
547	ENSMUSG00000006546	ENSMUSG00000006546	ENSMUST00000006721; ENSMUST00000133833	Cryba2	protein_coding	protein_coding	crystallin, beta A2 [Source:MGI Symbol;Acc:MGI:104336]	0.5841	821	GO:0002088; GO:0007601	GO:0042803; GO:0005212		CRYBA2	9.437	0	5.423	0	2.311	0	6.845	0	2.653	0	2	0	2.482	0	1.338	0	2.532	0	3.037	0	2.125	0	3.228	0
548	ENSMUSG00000047021	ENSMUSG00000047021	ENSMUST00000094844; ENSMUST00000130489; ENSMUST00000139950	Cfap65	protein_coding	protein_coding	cilia and flagella associated protein 65 [Source:MGI Symbol;Acc:MGI:2444274]	0.5104	4366	GO:0008150		GO:0016020; GO:0016021; GO:0005886; GO:0005575; GO:0042995; GO:0005929; GO:0031514	CFAP65	17.83	1	13.01	1	7.471	0	1.513	0	67.66	1	63.6	1	81.62	1	79.7	1	2.14	0	3.313	0	3.369	0	3.642	0
549	ENSMUSG00000006538	ENSMUSG00000006538	ENSMUST00000164097; ENSMUST00000189364	Ihh	protein_coding	protein_coding	Indian hedgehog [Source:MGI Symbol;Acc:MGI:96533]	0.6363	1926	GO:0006508; GO:0007267; GO:0007275; GO:0016539; GO:0045944; GO:0003382; GO:0001701; GO:0035264; GO:0048745; GO:0001503; GO:0043066; GO:0010468; GO:0008284; GO:0045453; GO:0001501; GO:0043010; GO:0048469; GO:0001708; GO:0030154; GO:0048666; GO:0032967; GO:0042733; GO:0060323; GO:0031016; GO:0040008; GO:0007224; GO:0007389; GO:0003413; GO:0051216; GO:0001763; GO:0001944; GO:0009612; GO:0032355; GO:…	GO:0008233; GO:0046872; GO:0016787; GO:0005509; GO:0005515; GO:0005113	GO:0016020; GO:0005615; GO:0005886; GO:0005576; GO:0031012	IHH	1568	1	1676	1	1574	1	1513	1	123.2	1	308.6	1	161.2	1	202.5	1	5.716	0	1.836	0	1.859	0	5.678	0
550	ENSMUSG00000103145	ENSMUSG00000103145	ENSMUST00000194616	Gm37744	protein_coding	TEC	predicted gene, 37744 [Source:MGI Symbol;Acc:MGI:5610972]	0.4138	1590					1.648	0	2.9	0	3.215	0	2.773	0	2.609	0	2.142	0	1.395	0	2.839	0	1.494	0	3.358	0	3.568	0	3.525	0
551	ENSMUSG00000026162	ENSMUSG00000026162	ENSMUST00000152855; ENSMUST00000188033	Nhej1	protein_coding	protein_coding	non-homologous end joining factor 1 [Source:MGI Symbol;Acc:MGI:1922820]	0.5876	559	GO:0006302		GO:0005634	NHEJ1	93.32	1	109.5	1	103.3	1	91.27	1	69.94	1	66.28	1	55.63	1	63.36	1	61.44	1	47.77	1	36.59	1	47.32	1
552	ENSMUSG00000026205	ENSMUSG00000026205	ENSMUST00000027405; ENSMUST00000188080	Slc23a3	protein_coding	protein_coding	solute carrier family 23 (nucleobase transporters), member 3 [Source:MGI Symbol;Acc:MGI:104516]	0.5692	1427	GO:0055085	GO:0022857	GO:0016020; GO:0016021	SLC23A3	41.94	1	66.15	1	34.86	1	36.51	1	178.6	1	173.4	1	149.2	1	188.8	1	1.483	0	7.238	0	1.957	0	2.459	0
553	ENSMUSG00000033159	ENSMUSG00000033159	ENSMUST00000041213; ENSMUST00000168720; ENSMUST00000187888; ENSMUST00000188037; ENSMUST00000189043; ENSMUST00000189403; ENSMUST00000189809; ENSMUST00000190679	Cnppd1	protein_coding	protein_coding	cyclin Pas1/PHO80 domain containing 1 [Source:MGI Symbol;Acc:MGI:1916421]	0.5414	1589	GO:0000079; GO:0008150	GO:0019901; GO:0003674	GO:0016020; GO:0016021; GO:0005575	CNPPD1	2248	1	2583	1	2469	1	1953	1	1255	1	1246	1	1196	1	1163	1	1322	1	1233	1	1294	1	1359	1
554	ENSMUSG00000049339	ENSMUSG00000049339	ENSMUST00000097694; ENSMUST00000186037; ENSMUST00000187901; ENSMUST00000188873; ENSMUST00000188977; ENSMUST00000189345; ENSMUST00000189650; ENSMUST00000190240	Retreg2	protein_coding	protein_coding	reticulophagy regulator family member 2 [Source:MGI Symbol;Acc:MGI:2388278]	0.5615	1383	GO:0008150	GO:0003674	GO:0016020; GO:0016021	RETREG2	2242	1	1903	1	2251	1	1878	1	2183	1	2079	1	1864	1	2235	1	1283	1	1144	1	1166	1	1397	1
555	ENSMUSG00000026197	ENSMUSG00000026197	ENSMUST00000027394; ENSMUST00000160033; ENSMUST00000160282; ENSMUST00000160439; ENSMUST00000160903; ENSMUST00000161106; ENSMUST00000161657; ENSMUST00000162768; ENSMUST00000186227	Zfand2b	protein_coding	protein_coding	zinc finger, AN1 type domain 2B [Source:MGI Symbol;Acc:MGI:1916068]	0.5824	923	GO:0043161; GO:0045047; GO:0043567; GO:0006616	GO:0008270; GO:0046872; GO:0005515; GO:0043130; GO:0031593; GO:0036435	GO:0016020; GO:0005783; GO:0005789; GO:0000502; GO:0031225	ZFAND2B	720.4	1	815.5	1	843	1	738.1	1	326.9	1	315.3	1	308.8	1	301.1	1	415.8	1	331.5	1	390.6	1	456.1	1
556	ENSMUSG00000026198	ENSMUSG00000026198	ENSMUST00000027396; ENSMUST00000159219; ENSMUST00000160081; ENSMUST00000160757; ENSMUST00000161103; ENSMUST00000161215	Abcb6	protein_coding	protein_coding	ATP-binding cassette, sub-family B (MDR/TAP), member 6 [Source:MGI Symbol;Acc:MGI:1921354]	0.5417	2262	GO:0055085; GO:0007420; GO:0043588; GO:0015886; GO:0006779; GO:0035351	GO:0005524; GO:0042626; GO:0016887; GO:0000166; GO:0015562; GO:0020037; GO:0015439	GO:0016021; GO:0016020; GO:0000139; GO:0005794; GO:0005886; GO:0005654; GO:0005829; GO:0005783; GO:0005739; GO:0005789; GO:0005768; GO:0005741; GO:0010008; GO:0005774; GO:0005740; GO:0031307	ABCB6	1017	1	676.7	1	879.1	1	843.1	1	722.9	1	667.4	1	629.6	1	789.8	1	850.2	1	676	1	780.4	1	1300	1
557	ENSMUSG00000033124	ENSMUSG00000033124	ENSMUST00000040689; ENSMUST00000186744; ENSMUST00000187601; ENSMUST00000187785; ENSMUST00000188347; ENSMUST00000188430; ENSMUST00000189665; ENSMUST00000189702; ENSMUST00000189820; ENSMUST00000239085	Atg9a	protein_coding	protein_coding	autophagy related 9A [Source:MGI Symbol;Acc:MGI:2138446]	0.5743	2686	GO:0006914; GO:0015031; GO:0031667; GO:0000045; GO:0045087; GO:0000422; GO:0034497; GO:0032688; GO:0034067; GO:0044805	GO:0003674	GO:0016020; GO:0016021; GO:0005794; GO:0030659; GO:0031410; GO:0005770; GO:0008021; GO:0005737; GO:0043231; GO:0005768; GO:0055037; GO:0031902; GO:0000407; GO:0005776; GO:0005802	ATG9A	4203	1	4425	1	5548	1	4235	1	1365	1	1229	1	1066	1	1362	1	754.5	1	657.2	1	611.1	1	829	1
558	ENSMUSG00000026199	ENSMUSG00000026199	ENSMUST00000127625; ENSMUST00000127860; ENSMUST00000131788; ENSMUST00000134233; ENSMUST00000134378; ENSMUST00000145459; ENSMUST00000151887; ENSMUST00000152233	Ankzf1	protein_coding	protein_coding	ankyrin repeat and zinc finger domain containing 1 [Source:MGI Symbol;Acc:MGI:1098746]	0.5089	2186	GO:0070301	GO:0003676; GO:0005515	GO:0005737	ANKZF1	911.2	1	925.1	1	999.9	1	959.5	1	423.4	1	449.2	1	406.5	1	373.7	1	534.4	1	610.9	1	461.1	1	575.4	1
559	ENSMUSG00000026200	ENSMUSG00000026200	ENSMUST00000113623; ENSMUST00000131408; ENSMUST00000132507; ENSMUST00000143193; ENSMUST00000146713; ENSMUST00000153584; ENSMUST00000155716; ENSMUST00000185448; ENSMUST00000185449; ENSMUST00000186148; ENSMUST00000186173; ENSMUST00000189663	Glb1l	protein_coding	protein_coding	galactosidase, beta 1-like [Source:MGI Symbol;Acc:MGI:1921827]	0.4874	1422	GO:0005975; GO:0008152	GO:0004553; GO:0004565; GO:0016787; GO:0016798	GO:0005615; GO:0005576; GO:0005773	GLB1L	91.23	1	83.51	1	127	1	87.85	1	2648	1	2692	1	2726	1	2393	1	115.7	1	124.5	1	109.8	1	79.49	1
560	ENSMUSG00000026201	ENSMUSG00000026201	ENSMUST00000027401; ENSMUST00000123825; ENSMUST00000126328; ENSMUST00000131738; ENSMUST00000135484; ENSMUST00000139627; ENSMUST00000142052; ENSMUST00000144355; ENSMUST00000145144; ENSMUST00000156012; ENSMUST00000186350; ENSMUST00000186492; ENSMUST00000188460; ENSMUST00000189242; ENSMUST00000189698; ENSMUST00000191108	Stk16	protein_coding	protein_coding	serine/threonine kinase 16 [Source:MGI Symbol;Acc:MGI:1313271]	0.5405	934	GO:0006468; GO:0045944; GO:0016310; GO:0018108; GO:0046777; GO:0071560	GO:0005524; GO:0004672; GO:0016740; GO:0000166; GO:0016301; GO:0004715; GO:0004674; GO:0001228	GO:0016020; GO:0005829; GO:0005737; GO:0048471; GO:0005798	STK16	1631	1	1571	1	1766	1	1879	1	1465	1	1243	1	1244	1	1435	1	635.9	1	628.2	1	578.2	1	789.3	1
561	ENSMUSG00000026202	ENSMUSG00000026202	ENSMUST00000079464; ENSMUST00000186213; ENSMUST00000186758; ENSMUST00000186971; ENSMUST00000187103; ENSMUST00000188593; ENSMUST00000189131; ENSMUST00000190717	Tuba4a	protein_coding	protein_coding	tubulin, alpha 4A [Source:MGI Symbol;Acc:MGI:1095410]	0.5518	1166	GO:0007017; GO:0007010; GO:0000226; GO:0000278	GO:0005525; GO:0003924; GO:0005200; GO:0000166; GO:0005515; GO:0019901; GO:0019899	GO:0005874; GO:0015630; GO:0005737; GO:0005856	TUBA4A	2627	1	3083	1	4384	1	3533	1	3012	1	2253	1	2271	1	2547	1	2258	1	1754	1	1720	1	2457	1
562	ENSMUSG00000096094	ENSMUSG00000096094	ENSMUST00000179573; ENSMUST00000180101; ENSMUST00000191271	A630095N17Rik	protein_coding	protein_coding	RIKEN cDNA A630095N17 gene [Source:MGI Symbol;Acc:MGI:2686470]	0.4986	564	GO:0008150	GO:0003674	GO:0005575		1.255	0	1.79	0	1.263	0	3.271	0	2.346	0	1.725	0	3.464	0	2.947	0	1.628	0	1.254	0	2.244	0	3.032	0
563	ENSMUSG00000026203	ENSMUSG00000026203	ENSMUST00000055223; ENSMUST00000082158; ENSMUST00000185403; ENSMUST00000185654; ENSMUST00000186600; ENSMUST00000187058; ENSMUST00000188290; ENSMUST00000188346; ENSMUST00000188628; ENSMUST00000188931; ENSMUST00000190379; ENSMUST00000190445	Dnajb2	protein_coding	protein_coding	DnaJ heat shock protein family (Hsp40) member B2 [Source:MGI Symbol;Acc:MGI:1928739]	0.5643	1237	GO:0032091; GO:0008285; GO:0043161; GO:0032436; GO:0030308; GO:0030433; GO:0042026; GO:0032880; GO:0031398; GO:0032781; GO:0061077; GO:0090084; GO:0031396; GO:0090086; GO:1903644	GO:0031593; GO:0043130; GO:0031625; GO:0051082; GO:0051087; GO:0030544; GO:0070628; GO:0001671; GO:0140036	GO:0016020; GO:0005634; GO:0048471; GO:0005829; GO:0005737; GO:0031965; GO:0005783; GO:0005789; GO:0016234; GO:0031227; GO:0000502	DNAJB2	663.8	1	598.6	1	744.6	1	733.6	1	591.4	1	673.5	1	642	1	587.3	1	775.9	1	757.1	1	816.1	1	865	1
564	ENSMUSG00000026204	ENSMUSG00000026204	ENSMUST00000027404; ENSMUST00000185849; ENSMUST00000186178; ENSMUST00000187216; ENSMUST00000188401; ENSMUST00000189769	Ptprn	protein_coding	protein_coding	protein tyrosine phosphatase, receptor type, N [Source:MGI Symbol;Acc:MGI:102765]	0.5906	1015	GO:0006470; GO:0016311; GO:0035773; GO:0000302; GO:0009749; GO:0019221; GO:0030073; GO:0032868; GO:0043627; GO:0045944; GO:0051591; GO:1904692; GO:1990502	GO:0016791; GO:0004725; GO:0016787; GO:0008134; GO:0030507; GO:0044389; GO:0051020	GO:0016020; GO:0016021; GO:0030141; GO:0005634; GO:0005768; GO:0005794; GO:0005886; GO:0043025; GO:0043679; GO:0045202	PTPRN	49.28	1	49.89	1	34.86	1	74.16	1	2.098	0	3.668	0	3.071	0	2.468	0	3.178	0	8.685	0	2.79	0	5.678	0
565	ENSMUSG00000033061	ENSMUSG00000033061	ENSMUST00000039534; ENSMUST00000186229; ENSMUST00000189203; ENSMUST00000191283	Resp18	protein_coding	protein_coding	regulated endocrine-specific protein 18 [Source:MGI Symbol;Acc:MGI:1098222]	0.5095	559	GO:0001701	GO:0003674	GO:0005794; GO:0031410; GO:0005783; GO:0030141; GO:0043204; GO:0048237	RESP18	35.65	1	26.03	1	21.17	1	26.24	1	1.885	0	2.992	0	2.383	0	2.025	0	2.069	0	3.022	0	2.757	0	3.731	0
566	ENSMUSG00000026209	ENSMUSG00000026209	ENSMUST00000066668; ENSMUST00000113605; ENSMUST00000185419; ENSMUST00000185797; ENSMUST00000186278; ENSMUST00000187000; ENSMUST00000187075; ENSMUST00000187791; ENSMUST00000187836; ENSMUST00000188652; ENSMUST00000189282; ENSMUST00000189551; ENSMUST00000190005; ENSMUST00000191254	Dnpep	protein_coding	protein_coding	aspartyl aminopeptidase [Source:MGI Symbol;Acc:MGI:1278328]	0.5812	1250	GO:0006508	GO:0008270; GO:0004177; GO:0046872; GO:0016787; GO:0008233; GO:0042802; GO:0008237; GO:0070006	GO:0005829; GO:0005737	DNPEP	4211	1	4147	1	5520	1	4405	1	683.4	1	624.6	1	523	1	621.9	1	650.2	1	573.2	1	628.5	1	734.4	1
567	ENSMUSG00000026208	ENSMUSG00000026208	ENSMUST00000027409; ENSMUST00000125948; ENSMUST00000144894	Des	protein_coding	protein_coding	desmin [Source:MGI Symbol;Acc:MGI:94885]	0.5355	1549	GO:0045109; GO:0007517	GO:0042802; GO:0005515; GO:0008092; GO:0005200	GO:0005882; GO:0016020; GO:0005886; GO:0005634; GO:0005737; GO:0005911; GO:0042383; GO:0031594; GO:0030018; GO:0043292; GO:0045111; GO:0014704; GO:0097512; GO:0005856; GO:0005916; GO:0005921; GO:0045098	DES	90.18	1	104.1	1	145.7	1	126.6	1	137.6	1	124.5	1	204.8	1	194	1	1673	1	833.8	1	559	1	291.5	1
568	ENSMUSG00000026207	ENSMUSG00000026207	ENSMUST00000087122; ENSMUST00000113587; ENSMUST00000113588; ENSMUST00000113589; ENSMUST00000113590; ENSMUST00000122266; ENSMUST00000125118; ENSMUST00000125306; ENSMUST00000132222; ENSMUST00000132228; ENSMUST00000137868; ENSMUST00000143679; ENSMUST00000146705; ENSMUST00000148515; ENSMUST00000187214	Speg	protein_coding	protein_coding	SPEG complex locus [Source:MGI Symbol;Acc:MGI:109282]	0.6228	2244	GO:0006468; GO:0016310; GO:0042692; GO:0030154; GO:0001701; GO:0072358; GO:0060541; GO:0055013	GO:0005524; GO:0005515; GO:0004674; GO:0004672; GO:0016740; GO:0000166; GO:0016301	GO:0005634	SPEG	24.12	1	42.3	1	23.66	1	19.39	1	157.4	1	168.7	1	201.2	1	237.1	1	267.2	1	209.9	1	124.4	1	88.96	1
569	ENSMUSG00000033021	ENSMUSG00000033021	ENSMUST00000037796; ENSMUST00000113584; ENSMUST00000124539; ENSMUST00000131545; ENSMUST00000132291; ENSMUST00000133418; ENSMUST00000135453; ENSMUST00000140287; ENSMUST00000141124; ENSMUST00000143730; ENSMUST00000144874; ENSMUST00000145166; ENSMUST00000188097	Gmppa	protein_coding	protein_coding	GDP-mannose pyrophosphorylase A [Source:MGI Symbol;Acc:MGI:1916330]	0.5634	845	GO:0009058	GO:0016740; GO:0016779; GO:0003674	GO:0005575; GO:0005737	GMPPA	1221	1	1375	1	1311	1	1310	1	631.7	1	543.6	1	516.7	1	550.7	1	1280	1	1168	1	1123	1	1815	1
570	ENSMUSG00000033007	ENSMUSG00000033007	ENSMUST00000037708; ENSMUST00000113577	Asic4	protein_coding	protein_coding	acid-sensing (proton-gated) ion channel family member 4 [Source:MGI Symbol;Acc:MGI:2652846]	0.608	2566	GO:0006814; GO:0006811; GO:0035725; GO:0001662	GO:0005272	GO:0016020; GO:0016021	ASIC4	3.181	0	2.664	0	2.417	0	2.962	0	3.162	0	1.8	0	3.385	0	2.364	0	1.498	0	2.976	0	3.471	0	1.912	0
571	ENSMUSG00000102605	ENSMUSG00000102605	ENSMUST00000194916	Gm37264	protein_coding	TEC	predicted gene, 37264 [Source:MGI Symbol;Acc:MGI:5610492]	0.5146	2192					1.517	0	1.622	0	2.746	0	1.395	0	3.669	0	2.064	0	3.399	0	2.511	0	2.675	0	1.558	0	1.772	0	3.591	0
572	ENSMUSG00000032997	ENSMUSG00000032997	ENSMUST00000079205; ENSMUST00000094818; ENSMUST00000124042; ENSMUST00000138683; ENSMUST00000143496	Chpf	protein_coding	protein_coding	chondroitin polymerizing factor [Source:MGI Symbol;Acc:MGI:106576]	0.6257	2448	GO:0030206	GO:0008376; GO:0016740; GO:0046872; GO:0016757; GO:0047238; GO:0050510	GO:0032580; GO:0016020; GO:0016021; GO:0005794; GO:0005575; GO:0005737; GO:0005739; GO:0005759; GO:0005829	CHPF	123.7	1	107.4	1	90.9	1	116.4	1	262.3	1	223.6	1	236.5	1	301.8	1	575.9	1	418.3	1	490.4	1	530	1
573	ENSMUSG00000026211	ENSMUSG00000026211	ENSMUST00000113565; ENSMUST00000113567; ENSMUST00000127507; ENSMUST00000129403; ENSMUST00000132252; ENSMUST00000138352; ENSMUST00000145306; ENSMUST00000145382; ENSMUST00000150293; ENSMUST00000154636; ENSMUST00000155084; ENSMUST00000156499; ENSMUST00000156705	Obsl1	protein_coding	protein_coding	obscurin-like 1 [Source:MGI Symbol;Acc:MGI:2138628]	0.6153	1968	GO:0007088; GO:0000226; GO:0007030; GO:0034067; GO:0050775	GO:0005515	GO:0005794; GO:0005737; GO:0005813; GO:0048471; GO:1990393	OBSL1	15.73	1	5.423	0	18.68	1	9.127	0	41.81	1	34.14	1	55.11	1	64.67	1	232.9	1	169.4	1	169.3	1	266.9	1
574	ENSMUSG00000051703	ENSMUSG00000051703	ENSMUST00000050899; ENSMUST00000113575; ENSMUST00000148980; ENSMUST00000187411	Tmem198	protein_coding	protein_coding	transmembrane protein 198 [Source:MGI Symbol;Acc:MGI:2443133]	0.637	1388	GO:0090263; GO:0007275; GO:0016055	GO:0003674	GO:0016020; GO:0016021; GO:0005886; GO:0031410	TMEM198	12.58	1	11.93	1	14.94	1	17.11	1	17.48	1	13.39	1	15.6	1	14.37	1	54.3	1	49.22	1	44.83	1	51.1	1
575	ENSMUSG00000032968	ENSMUSG00000032968	ENSMUST00000037330	Inha	protein_coding	protein_coding	inhibin alpha [Source:MGI Symbol;Acc:MGI:96569]	0.5973	1475	GO:0001541; GO:0051726; GO:0042127; GO:0042981; GO:0008584; GO:0010862; GO:0043408; GO:0048468; GO:0060395; GO:0042541; GO:0046882	GO:0008083; GO:0046982; GO:0005125; GO:0005179; GO:0005102; GO:0005160; GO:0034711	GO:0005615; GO:0005737; GO:0005576; GO:0001750; GO:0043025; GO:0001917; GO:0034673; GO:0043512; GO:0043513	INHA	12.58	1	7.592	0	1.323	0	3.224	0	19.77	1	24.1	1	24.95	1	30.7	1	555.9	1	383.6	1	370.5	1	671.9	1
576	ENSMUSG00000026213	ENSMUSG00000026213	ENSMUST00000027414; ENSMUST00000113553; ENSMUST00000129652; ENSMUST00000129794; ENSMUST00000140963; ENSMUST00000146575; ENSMUST00000150560; ENSMUST00000154303; ENSMUST00000156838	Stk11ip	protein_coding	protein_coding	serine/threonine kinase 11 interacting protein [Source:MGI Symbol;Acc:MGI:1918978]	0.5685	2052	GO:0008104	GO:0019901	GO:0005737	STK11IP	446.7	1	388.3	1	413.4	1	416.4	1	429.5	1	449.9	1	418.5	1	445.5	1	538.7	1	529.8	1	489.5	1	461.8	1
577	ENSMUSG00000006576	ENSMUSG00000006576	ENSMUST00000027415; ENSMUST00000124341; ENSMUST00000129703; ENSMUST00000132110; ENSMUST00000132612; ENSMUST00000138814; ENSMUST00000142257; ENSMUST00000145258; ENSMUST00000145516; ENSMUST00000150142; ENSMUST00000154101; ENSMUST00000189794	Slc4a3	protein_coding	protein_coding	solute carrier family 4 (anion exchanger), member 3 [Source:MGI Symbol;Acc:MGI:109350]	0.6135	2016	GO:0006820; GO:0098656; GO:0015698; GO:0006811; GO:0055085; GO:0051453; GO:0015701	GO:0008509; GO:0005452; GO:0015297; GO:0015301; GO:0019899	GO:0016020; GO:0016021; GO:0005886	SLC4A3	16.78	1	13.01	1	16.19	1	7.986	0	450	1	409.7	1	407.1	1	382.1	1	188.6	1	154.9	1	146.4	1	134.4	1
578	ENSMUSG00000102904	ENSMUSG00000102904	ENSMUST00000193479	Gm38265	protein_coding	TEC	predicted gene, 38265 [Source:MGI Symbol;Acc:MGI:5611493]	0.368	3766					3.032	0	2.832	0	2.189	0	2.835	0	2.563	0	1.492	0	1.539	0	3.207	0	1.564	0	2.03	0	3.47	0	2.875	0
579	ENSMUSG00000026235	ENSMUSG00000026235	ENSMUST00000027451; ENSMUST00000186930; ENSMUST00000187346; ENSMUST00000188797; ENSMUST00000188952; ENSMUST00000189934; ENSMUST00000190149	Epha4	protein_coding	protein_coding	Eph receptor A4 [Source:MGI Symbol;Acc:MGI:98277]	0.4879	3423	GO:0006468; GO:0007169; GO:1904646; GO:1900272; GO:0010977; GO:0007275; GO:0016310; GO:0007155; GO:0046777; GO:0050821; GO:0007399; GO:0043087; GO:0050775; GO:0061001; GO:0007628; GO:0007411; GO:0048681; GO:0048013; GO:1902961; GO:0008347; GO:0018108; GO:0090102; GO:1905244; GO:1902004; GO:0098883; GO:1903051; GO:0072178; GO:0050770; GO:0008045; GO:0097155; GO:2001108; GO:0021957; GO:0043507; GO:…	GO:0005524; GO:0005515; GO:0004672; GO:0005003; GO:0004713; GO:0016740; GO:0000166; GO:0016301; GO:0004714; GO:1990782; GO:0042802; GO:0042731; GO:0046875; GO:0005004; GO:0005005; GO:0097161	GO:0016021; GO:0005887; GO:0016020; GO:0005886; GO:0005794; GO:0009986; GO:0005737; GO:0030054; GO:0045202; GO:0045211; GO:0042995; GO:0030175; GO:0005783; GO:0014069; GO:0030424; GO:0005768; GO:0005769; GO:0043005; GO:0098978; GO:0031594; GO:0030425; GO:0044297; GO:0043679; GO:0043204; GO:0044295; GO:0043197; GO:0043198; GO:0031901; GO:0043235; GO:0005912; GO:0098685; GO:0099056; GO:0099055; GO:…	EPHA4	51.38	1	37.96	1	33.62	1	43.35	1	66.9	1	56.9	1	71.74	1	88.19	1	90.02	1	53.56	1	73.19	1	70.03	1
580	ENSMUSG00000004872	ENSMUSG00000004872	ENSMUST00000004994; ENSMUST00000087086; ENSMUST00000172555	Pax3	protein_coding	protein_coding	paired box 3 [Source:MGI Symbol;Acc:MGI:97487]	0.4695	3404	GO:0006355; GO:0007275; GO:0045893; GO:0045944; GO:0000122; GO:0016477; GO:0007507; GO:0007517; GO:0048663; GO:0007399; GO:0008284; GO:0001843; GO:0021915; GO:0008283; GO:0035914; GO:0055007; GO:0014807; GO:0001755; GO:0060594; GO:0048066; GO:0060538; GO:0021527	GO:0003677; GO:0043565; GO:0071837; GO:0005515; GO:0003682; GO:0003700; GO:0000981	GO:0005634; GO:0005654; GO:0005667	PAX3	2.903	0	1.367	0	2.918	0	3.331	0	3.075	0	2.026	0	1.779	0	3.531	0	1.462	0	2.403	0	1.937	0	3.425	0
581	ENSMUSG00000032908	ENSMUSG00000032908	ENSMUST00000036172	Sgpp2	protein_coding	protein_coding	sphingosine-1-phosphate phosphotase 2 [Source:MGI Symbol;Acc:MGI:3589109]	0.4783	4002	GO:0016311; GO:0061469; GO:0006670	GO:0016787; GO:0042392	GO:0016020; GO:0016021; GO:0005783; GO:0005789	SGPP2	3007	1	3322	1	3204	1	3431	1	431.8	1	421.1	1	419.5	1	454	1	2.653	0	5.79	0	3.258	0	1.519	0
582	ENSMUSG00000102945	ENSMUSG00000102945	ENSMUST00000191857	Gm37884	protein_coding	TEC	predicted gene, 37884 [Source:MGI Symbol;Acc:MGI:5611112]	0.445	818					2.056	0	2.2	0	2.581	0	3.497	0	2.144	0	1.734	0	3.367	0	2.307	0	1.729	0	1.753	0	2.358	0	2.082	0
583	ENSMUSG00000026245	ENSMUSG00000026245	ENSMUST00000068333; ENSMUST00000170217; ENSMUST00000188247; ENSMUST00000189529; ENSMUST00000189931; ENSMUST00000190441; ENSMUST00000191021	Farsb	protein_coding	protein_coding	phenylalanyl-tRNA synthetase, beta subunit [Source:MGI Symbol;Acc:MGI:1346035]	0.4619	1212	GO:0006432; GO:0006412; GO:0051290	GO:0005524; GO:0000287; GO:0003723; GO:0000166; GO:0004826; GO:0004812; GO:0016874	GO:0005737; GO:0009328	FARSB	408.9	1	398	1	315	1	398.2	1	758.7	1	660.8	1	573.4	1	612.7	1	647.3	1	489.3	1	579.1	1	781.7	1
584	ENSMUSG00000104018	ENSMUSG00000104018	ENSMUST00000195509	4833412K13Rik	protein_coding	TEC	RIKEN cDNA 4833412K13 gene [Source:MGI Symbol;Acc:MGI:1921857]	0.4084	1479					3.459	0	2.206	0	3.322	0	2.218	0	1.772	0	5.356	0	6.238	1	1.532	0	5.716	0	3.373	0	3.744	0	3.493	0
585	ENSMUSG00000090486	ENSMUSG00000090486	ENSMUST00000170511; ENSMUST00000190853	BC035947	protein_coding	protein_coding	cDNA sequence BC035947 [Source:MGI Symbol;Acc:MGI:2652858]	0.492	3034			GO:0016020; GO:0016021		1.803	0	2.786	0	2.809	0	5.704	0	1793	1	1681	1	1449	1	1921	1	5.716	0	2.964	0	6.404	0	2.791	0
586	ENSMUSG00000012187	ENSMUSG00000012187	ENSMUST00000012331; ENSMUST00000113524; ENSMUST00000125458; ENSMUST00000134947; ENSMUST00000149732; ENSMUST00000152111	Mogat1	protein_coding	protein_coding	monoacylglycerol O-acyltransferase 1 [Source:MGI Symbol;Acc:MGI:1915643]	0.4968	798	GO:0006629; GO:0006651; GO:0006071; GO:0019432	GO:0016747; GO:0016740; GO:0016746; GO:0003846; GO:0004144	GO:0016020; GO:0016021; GO:0005783; GO:0005789	MOGAT1	2.903	0	1.787	0	1.757	0	2.332	0	1884	1	2069	1	1241	1	1346	1	7.145	0	10.13	0	10.98	1	5.678	0
587	ENSMUSG00000032883	ENSMUSG00000032883	ENSMUST00000035779; ENSMUST00000132997; ENSMUST00000134566; ENSMUST00000135642; ENSMUST00000142704; ENSMUST00000148608; ENSMUST00000154777	Acsl3	protein_coding	protein_coding	acyl-CoA synthetase long-chain family member 3 [Source:MGI Symbol;Acc:MGI:1921455]	0.4241	1705	GO:0006629; GO:0006631; GO:0006633; GO:0001676; GO:2001247; GO:0044539; GO:0034379; GO:0042998; GO:0051047; GO:0007420; GO:0007584; GO:0014070	GO:0003824; GO:0000166; GO:0005524; GO:0016874; GO:0019901; GO:0019904; GO:0004467; GO:0003996; GO:0047676; GO:0102391	GO:0016020; GO:0016021; GO:0005794; GO:0048471; GO:0005783; GO:0005739; GO:0005789; GO:0005811; GO:0005777; GO:0005778; GO:0005741; GO:0043231; GO:0031090	ACSL3	1053	1	575.9	1	783.2	1	649.2	1	508.6	1	410.4	1	382.1	1	299.8	1	312.9	1	312.7	1	324.8	1	246.1	1
588	ENSMUSG00000079470	ENSMUSG00000079470	ENSMUST00000053760; ENSMUST00000151622	Utp14b	protein_coding	protein_coding	UTP14B small subunit processome component [Source:MGI Symbol;Acc:MGI:2445092]	0.4446	5539	GO:0006364		GO:0032040	UTP14C	426.8	1	198.5	1	413.4	1	303.5	1	75.26	1	68.28	1	75.38	1	85.57	1	100	1	112.9	1	74.1	1	66.24	1
589	ENSMUSG00000047330	ENSMUSG00000047330	ENSMUST00000057262; ENSMUST00000187432	Kcne4	protein_coding	protein_coding	potassium voltage-gated channel, Isk-related subfamily, gene 4 [Source:MGI Symbol;Acc:MGI:1891125]	0.477	2235	GO:0006811; GO:0006813; GO:0071805; GO:0034765; GO:0098915; GO:0060307; GO:0086005; GO:0086011; GO:0086091; GO:0097623; GO:1902260	GO:0005249; GO:0005267; GO:0005244; GO:0044325; GO:0005251; GO:0015459; GO:1902282	GO:0016020; GO:0016021; GO:0016324; GO:0008076	KCNE4	2.287	0	1.291	0	3.324	0	1.272	0	30.41	1	15.4	1	35.35	1	52.26	1	44.3	1	62.24	1	43	1	34.07	1
590	ENSMUSG00000050711	ENSMUSG00000050711	ENSMUST00000049972; ENSMUST00000185234	Scg2	protein_coding	protein_coding	secretogranin II [Source:MGI Symbol;Acc:MGI:103033]	0.464	2416	GO:0035556; GO:0000165; GO:2000352; GO:0001525; GO:0050918; GO:2001237; GO:0048245; GO:0050930; GO:0001938	GO:0005125; GO:0042056	GO:0030141; GO:0005615; GO:0005576; GO:0031045; GO:0098992	SCG2	100.7	1	65.07	1	92.14	1	95.83	1	2.633	0	2.898	0	1.793	0	1.449	0	3.455	0	3.09	0	2.2	0	2.691	0
591	ENSMUSG00000054702	ENSMUSG00000054702	ENSMUST00000159312; ENSMUST00000160706; ENSMUST00000162342	Ap1s3	protein_coding	protein_coding	adaptor-related protein complex AP-1, sigma 3 [Source:MGI Symbol;Acc:MGI:1891304]	0.4394	1410	GO:0015031; GO:0006886; GO:0016192; GO:0006605	GO:0003674	GO:0016020; GO:0030117; GO:0005794; GO:0030659; GO:0031410; GO:0043231; GO:0005905	AP1S3	54.53	1	54.23	1	63.5	1	81	1	137.6	1	125.9	1	129.4	1	145.7	1	147.2	1	178	1	166.5	1	106	1
592	ENSMUSG00000102235	ENSMUSG00000102235	ENSMUST00000195349	Gm37886	protein_coding	TEC	predicted gene, 37886 [Source:MGI Symbol;Acc:MGI:5611114]	0.419	1513					1.253	0	1.573	0	2.787	0	3.445	0	1.789	0	2.651	0	2.249	0	3.536	0	3.728	0	1.289	0	1.547	0	2.657	0
593	ENSMUSG00000073643	ENSMUSG00000073643	ENSMUST00000048820; ENSMUST00000113510; ENSMUST00000113511; ENSMUST00000113512; ENSMUST00000113513; ENSMUST00000113514; ENSMUST00000113515; ENSMUST00000125641; ENSMUST00000127771; ENSMUST00000130714; ENSMUST00000138319; ENSMUST00000143368; ENSMUST00000186464; ENSMUST00000187005	Wdfy1	protein_coding	protein_coding	WD repeat and FYVE domain containing 1 [Source:MGI Symbol;Acc:MGI:1916618]	0.5169	1800	GO:0034141; GO:0034145	GO:0005515; GO:0046872; GO:0005545	GO:0005634; GO:0005829; GO:0005768; GO:0005769	WDFY1	597.7	1	522.7	1	668.7	1	530.5	1	655.3	1	635.3	1	602	1	578.8	1	204.3	1	235.9	1	228.7	1	200.6	1
594	ENSMUSG00000104497	ENSMUSG00000104497	ENSMUST00000193178	Gm10555	protein_coding	TEC	predicted gene 10555 [Source:MGI Symbol;Acc:MGI:3642807]	0.4495	1791					2.363	0	1.687	0	2.245	0	1.86	0	3.152	0	3.161	0	7.798	1	3.291	0	3.282	0	2.285	0	3.693	0	2.58	0
595	ENSMUSG00000026248	ENSMUSG00000026248	ENSMUST00000027464; ENSMUST00000189176	Mrpl44	protein_coding	protein_coding	mitochondrial ribosomal protein L44 [Source:MGI Symbol;Acc:MGI:1916413]	0.5164	1154	GO:0006396; GO:0090305; GO:0090501; GO:0090502; GO:0030422; GO:0031053; GO:0031054; GO:0070125	GO:0004525; GO:0016787; GO:0003723; GO:0004518; GO:0003725; GO:0004519	GO:0005634; GO:0005886; GO:0005739; GO:0005840; GO:0005762	MRPL44	229.6	1	218	1	168.1	1	225.9	1	602.1	1	595.8	1	560.9	1	508.9	1	317.2	1	227.3	1	262.6	1	325.5	1
596	ENSMUSG00000026249	ENSMUSG00000026249	ENSMUST00000027467; ENSMUST00000153862; ENSMUST00000189793; ENSMUST00000190724; ENSMUST00000191026; ENSMUST00000191529	Serpine2	protein_coding	protein_coding	serine (or cysteine) peptidase inhibitor, clade E, member 2 [Source:MGI Symbol;Acc:MGI:101780]	0.4866	1761	GO:0007275; GO:0010951; GO:0030154; GO:0042177; GO:0008285; GO:0010976; GO:0007399; GO:0010466; GO:0009611; GO:0030308; GO:0060384; GO:0014067; GO:0060291; GO:0051966; GO:0007596; GO:0032940; GO:0042628; GO:0048711; GO:0090331; GO:0030195; GO:0045879; GO:0045861; GO:0050974; GO:0010544; GO:0048505; GO:0010766; GO:0033363; GO:0010757; GO:0021683; GO:0061108; GO:0061110; GO:0010955	GO:0008201; GO:0004867; GO:0005102; GO:0005539; GO:0030414	GO:0005615; GO:0005829; GO:0005576; GO:0016020; GO:0043025; GO:0062023; GO:0031091; GO:0031594; GO:0031232	SERPINE2	9.437	0	6.507	0	3.345	0	6.845	0	192.3	1	168.7	1	226.1	1	320.1	1	441.5	1	318.5	1	279	1	352	1
597	ENSMUSG00000102518	ENSMUSG00000102518	ENSMUST00000195479	Gm38339	protein_coding	TEC	predicted gene, 38339 [Source:MGI Symbol;Acc:MGI:5611567]	0.4188	1829					2.31	0	2.199	0	1.632	0	2.641	0	1.53	0	2.632	0	3.583	0	3.01	0	3.422	0	2.304	0	3.389	0	2.618	0
598	ENSMUSG00000043230	ENSMUSG00000043230	ENSMUST00000058748; ENSMUST00000161427	Fam124b	protein_coding	protein_coding	family with sequence similarity 124, member B [Source:MGI Symbol;Acc:MGI:3026880]	0.4978	1790	GO:0008150	GO:0003674	GO:0005634; GO:0005654; GO:0005739	FAM124B	2.231	0	3.521	0	3.104	0	2.324	0	3.533	0	2.21	0	2.256	0	2.009	0	2.289	0	5.79	0	9.149	0	2.263	0
599	ENSMUSG00000103404	ENSMUSG00000103404	ENSMUST00000192258	Gm37932	protein_coding	TEC	predicted gene, 37932 [Source:MGI Symbol;Acc:MGI:5611160]	0.395	1167					3.561	0	1.425	0	3.386	0	1.394	0	2.4	0	3.314	0	1.772	0	1.346	0	2.704	0	3.24	0	3.711	0	1.794	0
600	ENSMUSG00000004364	ENSMUSG00000004364	ENSMUST00000163119; ENSMUST00000164108; ENSMUST00000167293; ENSMUST00000167794; ENSMUST00000168372; ENSMUST00000170897	Cul3	protein_coding	protein_coding	cullin 3 [Source:MGI Symbol;Acc:MGI:1347360]	0.3928	1584	GO:0006511; GO:0007229; GO:0016567; GO:0000122; GO:1901992; GO:0001701; GO:0006888; GO:0016477; GO:0000902; GO:0006357; GO:0031648; GO:0016192; GO:0000278; GO:0043161; GO:0030030; GO:0071630; GO:0043149; GO:0007369; GO:0035024; GO:0032467; GO:0000209; GO:0007080; GO:0031398; GO:0044346; GO:0016055; GO:0072576; GO:0048208; GO:0045842; GO:0006513; GO:0001831; GO:0031145; GO:0017145; GO:0040016	GO:0031625; GO:0005515; GO:0042803; GO:0046982; GO:0030332; GO:0004842; GO:0005112; GO:0031208	GO:0031461; GO:0005794; GO:0005634; GO:0005737; GO:0042995; GO:0000139; GO:0005813; GO:0031463; GO:0005929; GO:0000922; GO:0072686; GO:0036126; GO:0031514; GO:0005827	CUL3	1412	1	1245	1	1473	1	1408	1	1896	1	1957	1	1931	1	1831	1	1295	1	1348	1	1282	1	1370	1
601	ENSMUSG00000103076	ENSMUSG00000103076	ENSMUST00000192839	Gm37902	protein_coding	TEC	predicted gene, 37902 [Source:MGI Symbol;Acc:MGI:5611130]	0.3619	1683					6.292	0	7.592	0	9.961	0	5.704	0	6.082	0	5.356	0	10.4	1	5.879	0	8.574	0	8.685	0	2.378	0	2.012	0
602	ENSMUSG00000103525	ENSMUSG00000103525	ENSMUST00000192816	Gm37262	protein_coding	TEC	predicted gene, 37262 [Source:MGI Symbol;Acc:MGI:5610490]	0.3454	1818					3.356	0	3.546	0	1.534	0	2.744	0	3.052	0	1.915	0	2.971	0	2.222	0	3.165	0	1.559	0	1.956	0	1.951	0
603	ENSMUSG00000110100	ENSMUSG00000110100	ENSMUST00000211023	Gm45261	protein_coding	protein_coding	predicted gene 45261 [Source:MGI Symbol;Acc:MGI:5791097]	0.4798	594					1.305	0	1.449	0	2.68	0	3.193	0	2.19	0	2.827	0	1.535	0	2.187	0	3.238	0	3.248	0	2.225	0	1.714	0
604	ENSMUSG00000038608	ENSMUSG00000038608	ENSMUST00000077946; ENSMUST00000186087; ENSMUST00000186835; ENSMUST00000187698; ENSMUST00000187774; ENSMUST00000187885; ENSMUST00000189486; ENSMUST00000190595; ENSMUST00000190983; ENSMUST00000191449; ENSMUST00000191505	Dock10	protein_coding	protein_coding	dedicator of cytokinesis 10 [Source:MGI Symbol;Acc:MGI:2146320]	0.4461	4089	GO:0007264	GO:0005085		DOCK10	130	1	172.4	1	252.8	1	171.1	1	95.02	1	84.35	1	154.4	1	140.4	1	983.1	1	1417	1	1046	1	530	1
605	ENSMUSG00000103192	ENSMUSG00000103192	ENSMUST00000194285	Gm37645	protein_coding	TEC	predicted gene, 37645 [Source:MGI Symbol;Acc:MGI:5610873]	0.3962	3556					3.296	0	2.279	0	3.456	0	1.978	0	1.947	0	2.63	0	1.275	0	3.178	0	2.081	0	3.159	0	2.513	0	1.937	0
606	ENSMUSG00000104488	ENSMUSG00000104488	ENSMUST00000192541	Gm38062	protein_coding	TEC	predicted gene, 38062 [Source:MGI Symbol;Acc:MGI:5611290]	0.4084	1856					2.824	0	3.085	0	3.221	0	1.302	0	1.299	0	1.6	0	1.448	0	2.711	0	2.65	0	2.493	0	1.742	0	2.561	0
607	ENSMUSG00000102721	ENSMUSG00000102721	ENSMUST00000195842	A630081D01Rik	protein_coding	TEC	RIKEN cDNA A630081D01 gene [Source:MGI Symbol;Acc:MGI:2138649]	0.3519	1833					3.133	0	3.569	0	2.312	0	3.462	0	3.249	0	2.856	0	3.735	0	2.059	0	3.679	0	2.586	0	1.934	0	2.611	0
608	ENSMUSG00000054976	ENSMUSG00000054976	ENSMUST00000068275; ENSMUST00000113494; ENSMUST00000123285; ENSMUST00000123720; ENSMUST00000137862	Nyap2	protein_coding	protein_coding	neuronal tyrosine-phophorylated phosphoinositide 3-kinase adaptor 2 [Source:MGI Symbol;Acc:MGI:2443135]	0.446	4765	GO:0014065; GO:0048812			NYAP2	2.354	0	1.871	0	1.338	0	1.575	0	3.229	0	2.551	0	2.558	0	2.99	0	1.397	0	3.213	0	2.585	0	2.758	0
609	ENSMUSG00000104029	ENSMUSG00000104029	ENSMUST00000192484	Gm37210	protein_coding	TEC	predicted gene, 37210 [Source:MGI Symbol;Acc:MGI:5610438]	0.4117	2004					2.202	0	1.684	0	1.422	0	1.629	0	1.432	0	2.6	0	2.568	0	1.446	0	2.668	0	2.675	0	2.772	0	3.679	0
610	ENSMUSG00000103571	ENSMUSG00000103571	ENSMUST00000195065	Gm37114	protein_coding	TEC	predicted gene, 37114 [Source:MGI Symbol;Acc:MGI:5610342]	0.3941	1804					2.494	0	2.698	0	2.894	0	3.454	0	2.02	0	2.728	0	1.495	0	2.448	0	1.619	0	3.131	0	3.11	0	3.597	0
611	ENSMUSG00000055980	ENSMUSG00000055980	ENSMUST00000069799	Irs1	protein_coding	protein_coding	insulin receptor substrate 1 [Source:MGI Symbol;Acc:MGI:99454]	0.5034	9144	GO:0008286; GO:0010907; GO:0014065; GO:0032000; GO:0032868; GO:0032869; GO:0045725; GO:0046326; GO:0046628; GO:0046676; GO:0048009	GO:0005158; GO:0001784; GO:0005070; GO:0005159; GO:0043548	GO:0005634; GO:0005829; GO:0005886; GO:0005901	IRS1	18.87	1	7.592	0	9.961	0	11.41	0	297.2	1	340.8	1	272.9	1	329.2	1	288.6	1	217.1	1	306.5	1	196.8	1
612	ENSMUSG00000022591	ENSMUSG00000022591	ENSMUST00000023262	Gm9747	protein_coding	protein_coding	predicted gene 9747 [Source:MGI Symbol;Acc:MGI:3710571]	0.4157	2822	GO:0008150	GO:0003674	GO:0005575		3.283	0	2.191	0	1.398	0	3.196	0	1.716	0	1.46	0	3.219	0	2.123	0	3.716	0	1.729	0	3.468	0	1.502	0
613	ENSMUSG00000026142	ENSMUSG00000026142	ENSMUST00000027322; ENSMUST00000140020; ENSMUST00000187475	Rhbdd1	protein_coding	protein_coding	rhomboid domain containing 1 [Source:MGI Symbol;Acc:MGI:1924117]	0.4618	3471	GO:0006508; GO:0007283; GO:0030154; GO:0006915; GO:0043066; GO:0045732; GO:0034644; GO:0033619; GO:0031293; GO:0010954; GO:0034620; GO:0036503; GO:0048515; GO:0051047; GO:0043687; GO:1904211	GO:0004252; GO:0016787; GO:0008233; GO:0005515; GO:0008236; GO:0004175	GO:0016021; GO:0016020; GO:0005783; GO:0005739; GO:0005789; GO:0031966; GO:0030176; GO:0044322	RHBDD1	363.9	1	377.4	1	402.2	1	353.7	1	316.2	1	303.3	1	303.6	1	321.4	1	393	1	451.6	1	453.8	1	558.3	1
614	ENSMUSG00000104493	ENSMUSG00000104493	ENSMUST00000194744	Gm19552	protein_coding	TEC	predicted gene, 19552 [Source:MGI Symbol;Acc:MGI:5011737]	0.4123	2833					1.953	0	1.486	0	3.698	0	2.237	0	3.668	0	1.827	0	3.497	0	2.972	0	2.166	0	2.348	0	2.979	0	2.701	0
615	ENSMUSG00000067158	ENSMUSG00000067158	ENSMUST00000087050; ENSMUST00000135271	Col4a4	protein_coding	protein_coding	collagen, type IV, alpha 4 [Source:MGI Symbol;Acc:MGI:104687]	0.5158	5686	GO:0030198; GO:0038063; GO:0032836	GO:0005201; GO:0030020	GO:0005581; GO:0005615; GO:0005576; GO:0031012; GO:0005604; GO:0062023; GO:0005587	COL4A4	2.024	0	1.705	0	7.471	0	1.569	0	6908	1	6859	1	6016	1	6556	1	118.6	1	95.54	1	87.83	1	113.6	1
616	ENSMUSG00000079465	ENSMUSG00000079465	ENSMUST00000113457; ENSMUST00000125563; ENSMUST00000141994; ENSMUST00000152664	Col4a3	protein_coding	protein_coding	collagen, type IV, alpha 3 [Source:MGI Symbol;Acc:MGI:104688]	0.4645	2908	GO:0007155; GO:0016525; GO:0030198; GO:0006919; GO:0008283; GO:0038063; GO:0032836; GO:0072577; GO:0007166; GO:0009749	GO:0005201; GO:0005178; GO:0030020	GO:0005581; GO:0005615; GO:0005576; GO:0005783; GO:0031012; GO:0043231; GO:0005604; GO:0062023; GO:0005587	COL4A3	7.34	0	2.544	0	7.471	0	3.709	0	7705	1	7851	1	7112	1	7482	1	54.3	1	33.29	1	32.02	1	37.85	1
617	ENSMUSG00000026150	ENSMUSG00000026150	ENSMUST00000073025; ENSMUST00000078332; ENSMUST00000159279; ENSMUST00000160044; ENSMUST00000160632; ENSMUST00000160744; ENSMUST00000160750; ENSMUST00000160786; ENSMUST00000160972; ENSMUST00000161572; ENSMUST00000161648; ENSMUST00000162003; ENSMUST00000162056; ENSMUST00000162573; ENSMUST00000162794; ENSMUST00000188333	Mff	protein_coding	protein_coding	mitochondrial fission factor [Source:MGI Symbol;Acc:MGI:1922984]	0.4441	1430	GO:0010666; GO:0070584; GO:0000266; GO:0006626; GO:0090314; GO:0090141; GO:1900244; GO:0008053; GO:0001836; GO:0010821; GO:0016559; GO:0043653; GO:0051260; GO:0090200; GO:1900063	GO:0005515; GO:0044877; GO:0051020; GO:0042803	GO:0016020; GO:0016021; GO:0030054; GO:0045202; GO:0031410; GO:0005739; GO:0008021; GO:0030672; GO:0005777; GO:0031966; GO:0005741; GO:0032592	MFF	838.9	1	814.5	1	814.3	1	846.5	1	1153	1	1064	1	1097	1	1042	1	703	1	616.6	1	655	1	670	1
618	ENSMUSG00000026149	ENSMUSG00000026149	ENSMUST00000027331; ENSMUST00000138787	Tm4sf20	protein_coding	protein_coding	transmembrane 4 L six family member 20 [Source:MGI Symbol;Acc:MGI:1913511]	0.4348	1056	GO:0045861	GO:0003674	GO:0016021; GO:0016020; GO:0005925; GO:0005886; GO:0005783; GO:0005789	TM4SF20	2214	1	5215	1	3241	1	2270	1	2.608	0	1.619	0	9.358	1	3.731	0	2.757	0	2.787	0	3.069	0	3.224	0
619	ENSMUSG00000114299	ENSMUSG00000114299	ENSMUST00000223838	Gm47791	protein_coding	protein_coding	predicted gene, 47791 [Source:MGI Symbol;Acc:MGI:6096961]	0.6571	420					1.304	0	1.306	0	2.074	0	1.616	0	1.813	0	1.533	0	2.824	0	3.036	0	2.759	0	3.562	0	3.2	0	1.865	0
620	ENSMUSG00000102280	ENSMUSG00000102280	ENSMUST00000192756	Gm36999	protein_coding	TEC	predicted gene, 36999 [Source:MGI Symbol;Acc:MGI:5610227]	0.4312	1046					2.401	0	2.193	0	1.268	0	1.639	0	3.624	0	2.716	0	1.529	0	3.03	0	1.321	0	2.791	0	2.965	0	3.267	0
621	ENSMUSG00000026159	ENSMUSG00000026159	ENSMUST00000063380; ENSMUST00000113444; ENSMUST00000186043; ENSMUST00000186302; ENSMUST00000187899; ENSMUST00000189220; ENSMUST00000190046; ENSMUST00000190052	Agfg1	protein_coding	protein_coding	ArfGAP with FG repeats 1 [Source:MGI Symbol;Acc:MGI:1333754]	0.4656	3020	GO:0043547; GO:0007275; GO:0007283; GO:0030154; GO:0045109; GO:0001675; GO:0007289	GO:0005096; GO:0046872; GO:0003677	GO:0005634; GO:0031410; GO:0043231; GO:0043025; GO:0042995	AGFG1	1169	1	1230	1	1530	1	1311	1	743.5	1	717	1	739.8	1	750.6	1	723.1	1	725.2	1	744.7	1	662.4	1
622	ENSMUSG00000113880	ENSMUSG00000113880	ENSMUST00000220768	A030005L19Rik	protein_coding	protein_coding	RIKEN cDNA A030005L19 gene [Source:MGI Symbol;Acc:MGI:1925172]	0.5161	806	GO:0008150	GO:0003674	GO:0005575		9.437	0	22.77	1	6.226	0	10.27	0	11.4	1	6.695	0	6.238	1	5.879	0	15.72	1	2.427	0	2.398	0	5.678	0
623	ENSMUSG00000113973	ENSMUSG00000113973	ENSMUST00000223400	A030014E15Rik	protein_coding	protein_coding	RIKEN cDNA A030014E15 gene [Source:MGI Symbol;Acc:MGI:1925167]	0.5289	796	GO:0008150	GO:0003674	GO:0005575		2.536	0	2.626	0	2.947	0	2.876	0	1.482	0	1.555	0	3.19	0	3.728	0	2.16	0	1.322	0	2.305	0	2.784	0
624	ENSMUSG00000113846	ENSMUSG00000113846	ENSMUST00000222182	Gm6217	protein_coding	protein_coding	predicted gene 6217 [Source:MGI Symbol;Acc:MGI:3644079]	0.5283	829	GO:0008150	GO:0003674	GO:0005575		2.317	0	1.714	0	2.342	0	2.302	0	3.028	0	2.35	0	3.335	0	3.642	0	2.235	0	2.514	0	1.86	0	1.765	0
625	ENSMUSG00000113084	ENSMUSG00000113084	ENSMUST00000222600	A030003K21Rik	protein_coding	protein_coding	RIKEN cDNA A030003K21 gene [Source:MGI Symbol;Acc:MGI:1925163]	0.5277	830	GO:0008150	GO:0003674	GO:0005575		1.995	0	1.709	0	1.835	0	1.585	0	3.055	0	1.794	0	3.231	0	3.029	0	3.31	0	2.855	0	1.71	0	1.388	0
626	ENSMUSG00000113925	ENSMUSG00000113925	ENSMUST00000222426	Gm7544	protein_coding	protein_coding	predicted gene 7544 [Source:MGI Symbol;Acc:MGI:3779750]	0.5568	828					3.503	0	3.511	0	1.99	0	2.455	0	3.698	0	2.33	0	3.09	0	1.761	0	1.82	0	3.588	0	1.545	0	2.474	0
627	ENSMUSG00000114011	ENSMUSG00000114011	ENSMUST00000223536	Gm47955	protein_coding	protein_coding	predicted gene, 47955 [Source:MGI Symbol;Acc:MGI:6097226]	0.6103	639					1.511	0	2.516	0	3.312	0	3.589	0	3.64	0	3	0	2.975	0	1.739	0	1.43	0	1.461	0	3.439	0	3.246	0
628	ENSMUSG00000113097	ENSMUSG00000113097	ENSMUST00000223439	Gm47959	protein_coding	protein_coding	predicted gene, 47959 [Source:MGI Symbol;Acc:MGI:6097234]	0.5766	933					1.651	0	2.661	0	2.885	0	1.606	0	1.654	0	3.577	0	1.925	0	1.812	0	2.374	0	3.34	0	2.592	0	1.883	0
629	ENSMUSG00000038496	ENSMUSG00000038496	ENSMUST00000045560; ENSMUST00000142805; ENSMUST00000164473	Slc19a3	protein_coding	protein_coding	solute carrier family 19, member 3 [Source:MGI Symbol;Acc:MGI:1931307]	0.4531	2139	GO:0051180; GO:0015888; GO:0055085; GO:0015884; GO:0071934	GO:0090482; GO:0015234	GO:0016021; GO:0016020; GO:0005886	SLC19A3	20.97	1	2.119	0	8.716	0	6.845	0	323.1	1	368.9	1	264.1	1	372.3	1	3.251	0	2.973	0	3.711	0	1.573	0
630	ENSMUSG00000100190	ENSMUSG00000100190	ENSMUST00000188323	Krtap28-10	protein_coding	protein_coding	keratin associated protein 28-10 [Source:MGI Symbol;Acc:MGI:3779575]	0.4629	957	GO:0008150	GO:0003674	GO:0005575		2.513	0	2.483	0	2.872	0	1.578	0	2.965	0	2.072	0	1.527	0	2.219	0	1.678	0	2.345	0	2.444	0	2.734	0
631	ENSMUSG00000113267	ENSMUSG00000113267	ENSMUST00000222567	Gm47969	protein_coding	protein_coding	predicted gene, 47969 [Source:MGI Symbol;Acc:MGI:6097249]	0.5379	1015					2.418	0	3.031	0	2.212	0	1.262	0	2.602	0	1.818	0	3.626	0	3.344	0	3.061	0	2.548	0	3.299	0	3.704	0
632	ENSMUSG00000104423	ENSMUSG00000104423	ENSMUST00000193762	A030005K14Rik	protein_coding	protein_coding	RIKEN cDNA A030005K14 gene [Source:MGI Symbol;Acc:MGI:1925171]	0.5416	1093					1.37	0	2.97	0	1.506	0	2.664	0	2.915	0	2.325	0	2.332	0	2.405	0	3.702	0	1.445	0	2.411	0	3.303	0
633	ENSMUSG00000101315	ENSMUSG00000101315	ENSMUST00000188005	Krtap28-13	protein_coding	protein_coding	keratin associated protein 28-13 [Source:MGI Symbol;Acc:MGI:1918636]	0.5252	992	GO:0008150	GO:0003674	GO:0005575		2.814	0	2.747	0	2.109	0	3.591	0	2.878	0	2.468	0	1.544	0	2.493	0	3.595	0	3.677	0	3.45	0	1.655	0
634	ENSMUSG00000026166	ENSMUSG00000026166	ENSMUST00000027351; ENSMUST00000113437; ENSMUST00000186832	Ccl20	protein_coding	protein_coding	chemokine (C-C motif) ligand 20 [Source:MGI Symbol;Acc:MGI:1329031]	0.3959	994	GO:0006955; GO:0007165; GO:0006935; GO:0060326; GO:0007186; GO:0071346; GO:0043547; GO:0031640; GO:0061844; GO:0006954; GO:0035584; GO:0002548; GO:0030593; GO:0048247; GO:0070098; GO:0070374; GO:0071347; GO:0071356; GO:0072678; GO:0072679; GO:2000406; GO:0050726; GO:0051770	GO:0008009; GO:0005125; GO:0005515; GO:0048020; GO:0031731	GO:0005576; GO:0005615	CCL20	45.09	1	149.7	1	481.9	1	34.23	1	1.503	0	1.64	0	2.995	0	1.549	0	7.145	0	1.405	0	3.682	0	2.219	0
635	ENSMUSG00000053161	ENSMUSG00000053161	ENSMUST00000065403; ENSMUST00000065436; ENSMUST00000113436; ENSMUST00000133079; ENSMUST00000149342	Daw1	protein_coding	protein_coding	dynein assembly factor with WDR repeat domains 1 [Source:MGI Symbol;Acc:MGI:1923089]	0.4572	1322	GO:0007507; GO:0007368; GO:0036158; GO:0003351; GO:0090660	GO:0005515; GO:0003674	GO:0005576	DAW1	1.908	0	1.558	0	2.963	0	3.372	0	2.581	0	3.52	0	2.954	0	3.244	0	3.411	0	1.634	0	1.549	0	2.104	0
636	ENSMUSG00000026163	ENSMUSG00000026163	ENSMUST00000053075; ENSMUST00000159078; ENSMUST00000160237; ENSMUST00000160567; ENSMUST00000160953	Sphkap	protein_coding	protein_coding	SPHK1 interactor, AKAP domain containing [Source:MGI Symbol;Acc:MGI:1924879]	0.4814	4174		GO:0051018		SPHKAP	8.389	0	1.33	0	8.716	0	5.704	0	1.254	0	3.174	0	2.582	0	3.115	0	12.86	0	5.79	0	5.489	0	2.581	0
637	ENSMUSG00000104374	ENSMUSG00000104374	ENSMUST00000194004	Gm37517	protein_coding	TEC	predicted gene, 37517 [Source:MGI Symbol;Acc:MGI:5610745]	0.4158	1289					2.563	0	1.806	0	2.295	0	2.922	0	1.781	0	3.68	0	1.54	0	2.744	0	2.163	0	2.847	0	2.662	0	2.577	0
638	ENSMUSG00000104219	ENSMUSG00000104219	ENSMUST00000195202	Gm37989	protein_coding	TEC	predicted gene, 37989 [Source:MGI Symbol;Acc:MGI:5611217]	0.2989	803					3.697	0	1.529	0	3.197	0	2.65	0	3.724	0	2.693	0	1.854	0	1.883	0	3.524	0	2.53	0	1.981	0	2.525	0
639	ENSMUSG00000045658	ENSMUSG00000045658	ENSMUST00000168574; ENSMUST00000175948; ENSMUST00000175996; ENSMUST00000176559; ENSMUST00000176720; ENSMUST00000176822; ENSMUST00000177458; ENSMUST00000187992	Pid1	protein_coding	protein_coding	phosphotyrosine interaction domain containing 1 [Source:MGI Symbol;Acc:MGI:2138391]	0.4718	1425	GO:0042127; GO:0046627; GO:0051881; GO:0071345; GO:0071398; GO:2000377; GO:0046325; GO:0045944; GO:0010628; GO:0001933; GO:1903077; GO:0070584; GO:2000379; GO:0071356; GO:2001170; GO:0070346; GO:0044320; GO:0071354; GO:2001171	GO:0005515	GO:0005737	PID1	8.389	0	8.676	0	2.908	0	5.704	0	42.57	1	31.46	1	59.78	1	61.4	1	115.7	1	88.3	1	107	1	90.85	1
640	ENSMUSG00000102750	ENSMUSG00000102750	ENSMUST00000193393	Gm37058	protein_coding	TEC	predicted gene, 37058 [Source:MGI Symbol;Acc:MGI:5610286]	0.4313	1644					1.357	0	3.58	0	1.419	0	3.045	0	2.01	0	3.487	0	1.261	0	3.52	0	2.981	0	3.357	0	1.501	0	1.909	0
641	ENSMUSG00000036766	ENSMUSG00000036766	ENSMUST00000049126; ENSMUST00000185606; ENSMUST00000191306; ENSMUST00000191546	Dner	protein_coding	protein_coding	delta/notch-like EGF repeat containing [Source:MGI Symbol;Acc:MGI:2152889]	0.5174	1746	GO:0007275; GO:0030154; GO:0007219; GO:0010001; GO:0048741; GO:0007220; GO:0007417	GO:0005509; GO:0005112	GO:0016020; GO:0016021; GO:0005886; GO:0030425; GO:0005769; GO:0043025	DNER	7.34	0	10.85	0	3.069	0	6.845	0	3.442	0	2.174	0	3.363	0	2.562	0	1.726	0	2.215	0	1.537	0	1.533	0
642	ENSMUSG00000104396	ENSMUSG00000104396	ENSMUST00000191700	Gm37959	protein_coding	TEC	predicted gene, 37959 [Source:MGI Symbol;Acc:MGI:5611187]	0.3821	2897					2.692	0	2.462	0	2.227	0	3.512	0	1.762	0	2.593	0	3.53	0	2.825	0	2.255	0	1.544	0	2.362	0	3.073	0
643	ENSMUSG00000102481	ENSMUSG00000102481	ENSMUST00000195352	Gm37925	protein_coding	TEC	predicted gene, 37925 [Source:MGI Symbol;Acc:MGI:5611153]	0.4378	4255					3.234	0	2.081	0	2.392	0	3.1	0	2.838	0	2.981	0	2.815	0	3.605	0	3.09	0	3.043	0	2.588	0	2.439	0
644	ENSMUSG00000026219	ENSMUSG00000026219	ENSMUST00000027421; ENSMUST00000185567; ENSMUST00000185672; ENSMUST00000185720; ENSMUST00000185909; ENSMUST00000186465; ENSMUST00000186648; ENSMUST00000186894; ENSMUST00000187733; ENSMUST00000187818; ENSMUST00000189496; ENSMUST00000189670; ENSMUST00000189841; ENSMUST00000190067; ENSMUST00000190125; ENSMUST00000190464; ENSMUST00000190474; ENSMUST00000191187	Trip12	protein_coding	protein_coding	thyroid hormone receptor interactor 12 [Source:MGI Symbol;Acc:MGI:1309481]	0.4395	2564	GO:0006281; GO:0006974; GO:0016567; GO:0006511; GO:2000780; GO:1901315; GO:0045995	GO:0008270; GO:0004842; GO:0016740; GO:0046966	GO:0005634; GO:0005654; GO:0016607	TRIP12	2998	1	3192	1	4006	1	3171	1	3574	1	3616	1	3556	1	3325	1	1785	1	1996	1	1862	1	1694	1
645	ENSMUSG00000103505	ENSMUSG00000103505	ENSMUST00000194417	Gm38374	protein_coding	TEC	predicted gene, 38374 [Source:MGI Symbol;Acc:MGI:5611602]	0.3246	2033					2.363	0	2.528	0	1.739	0	1.92	0	1.652	0	3.639	0	2.549	0	3.377	0	1.718	0	3.649	0	3.511	0	1.759	0
646	ENSMUSG00000104503	ENSMUSG00000104503	ENSMUST00000192396	Gm37738	protein_coding	TEC	predicted gene, 37738 [Source:MGI Symbol;Acc:MGI:5610966]	0.3844	4716					3.672	0	2.852	0	1.873	0	2.064	0	2.015	0	2.102	0	1.38	0	2.616	0	1.869	0	3.658	0	2.711	0	2.439	0
647	ENSMUSG00000073633	ENSMUSG00000073633	ENSMUST00000097672; ENSMUST00000139562; ENSMUST00000143656; ENSMUST00000151737	Fbxo36	protein_coding	protein_coding	F-box protein 36 [Source:MGI Symbol;Acc:MGI:1289192]	0.4987	1146		GO:0005515; GO:0003674	GO:0005575	FBXO36	47.19	1	43.38	1	31.13	1	41.07	1	439.4	1	435.8	1	430.5	1	326.6	1	40.01	1	46.32	1	20.13	1	37.85	1
648	ENSMUSG00000026220	ENSMUSG00000026220	ENSMUST00000027422; ENSMUST00000186980	Slc16a14	protein_coding	protein_coding	solute carrier family 16 (monocarboxylic acid transporters), member 14 [Source:MGI Symbol;Acc:MGI:1919031]	0.5265	1792	GO:0055085; GO:0015718	GO:0015293; GO:0008028	GO:0016021; GO:0016020; GO:0005886; GO:0005887	SLC16A14	2.627	0	1.514	0	1.49	0	2.516	0	729	1	1008	1	406.5	1	1039	1	1.856	0	3.627	0	1.372	0	2.416	0
649	ENSMUSG00000052477	ENSMUSG00000052477	ENSMUST00000064341; ENSMUST00000093506; ENSMUST00000159114; ENSMUST00000159582; ENSMUST00000161267; ENSMUST00000161685; ENSMUST00000162421	C130026I21Rik	protein_coding	protein_coding	RIKEN cDNA C130026I21 gene [Source:MGI Symbol;Acc:MGI:3612702]	0.4709	979			GO:0005634; GO:0016604; GO:0005575		13.63	1	7.592	0	21.17	1	10.27	0	2.365	0	2.334	0	3.024	0	2.036	0	58.59	1	60.8	1	53.98	1	41.64	1
650	ENSMUSG00000089844	ENSMUSG00000089844	ENSMUST00000160792; ENSMUST00000161675; ENSMUST00000161724	A530032D15Rik	protein_coding	protein_coding	RIKEN cDNA A530032D15Rik gene [Source:MGI Symbol;Acc:MGI:3037746]	0.4852	924	GO:0008150	GO:0003674	GO:0005634; GO:0016604; GO:0005575		1.687	0	2.568	0	8.716	0	3.662	0	2.363	0	1.725	0	2.363	0	3.484	0	5.716	0	2.859	0	6.404	0	11.36	0
651	ENSMUSG00000094127	ENSMUSG00000094127	ENSMUST00000178024	G530012D18Rik	protein_coding	protein_coding	RIKEN cDNA G530012D1 gene [Source:MGI Symbol;Acc:MGI:3642025]	0.45	420					1.847	0	3.609	0	3.235	0	1.62	0	1.859	0	2.089	0	1.917	0	2.978	0	3.414	0	2.088	0	1.325	0	2.611	0
652	ENSMUSG00000070034	ENSMUSG00000070034	ENSMUST00000093508; ENSMUST00000128339; ENSMUST00000130727; ENSMUST00000131950; ENSMUST00000143363; ENSMUST00000150114; ENSMUST00000151690; ENSMUST00000152399; ENSMUST00000186740	Sp110	protein_coding	protein_coding	Sp110 nuclear body protein [Source:MGI Symbol;Acc:MGI:1923364]	0.4918	1350	GO:0009617; GO:0002376; GO:0045087; GO:0006915; GO:0043065	GO:0003677	GO:0005634	SP110	123.7	1	131.2	1	181.8	1	120.9	1	49.41	1	58.91	1	62.38	1	62.06	1	673	1	832.3	1	778.6	1	382.3	1
653	ENSMUSG00000070031	ENSMUSG00000070031	ENSMUST00000080204; ENSMUST00000113385; ENSMUST00000159234; ENSMUST00000160119; ENSMUST00000161497; ENSMUST00000162925	Sp140	protein_coding	protein_coding	Sp140 nuclear body protein [Source:MGI Symbol;Acc:MGI:3702467]	0.4727	974	GO:0006357	GO:0003677; GO:0005515; GO:0046872; GO:0000978	GO:0005634; GO:0016604; GO:0005739; GO:0001650	SP140,SP140L	71.3	1	58.56	1	82.18	1	41.07	1	16.72	1	26.11	1	32.23	1	20.25	1	342.9	1	379.2	1	332.1	1	234.7	1
654	ENSMUSG00000026222	ENSMUSG00000026222	ENSMUST00000054279; ENSMUST00000066427; ENSMUST00000129951; ENSMUST00000132641; ENSMUST00000134283; ENSMUST00000140758; ENSMUST00000141709; ENSMUST00000141998; ENSMUST00000145440; ENSMUST00000147552; ENSMUST00000150967; ENSMUST00000153574; ENSMUST00000155094	Sp100	protein_coding	protein_coding	nuclear antigen Sp100 [Source:MGI Symbol;Acc:MGI:109561]	0.4479	1448	GO:0000723; GO:0010596; GO:0045765; GO:0046826; GO:1902041; GO:1902044	GO:0003677; GO:0005515	GO:0005634; GO:0005737; GO:0016605; GO:0030870	SP100	428.9	1	552	1	1040	1	515.7	1	232.6	1	269.8	1	395.6	1	321.4	1	3155	1	3121	1	3139	1	2958	1
655	ENSMUSG00000052760	ENSMUSG00000052760	ENSMUST00000064788; ENSMUST00000159122; ENSMUST00000159320; ENSMUST00000159325; ENSMUST00000161453; ENSMUST00000162038	A630001G21Rik	protein_coding	protein_coding	RIKEN cDNA A630001G21 gene [Source:MGI Symbol;Acc:MGI:2443131]	0.4813	1274	GO:0008150	GO:0003674	GO:0005634; GO:0005575		83.89	1	93.27	1	65.99	1	62.75	1	27.37	1	27.45	1	22.87	1	23.52	1	394.4	1	509.5	1	422.7	1	244.2	1
656	ENSMUSG00000036707	ENSMUSG00000036707	ENSMUST00000097666; ENSMUST00000113360; ENSMUST00000126962; ENSMUST00000130754; ENSMUST00000187623	Cab39	protein_coding	protein_coding	calcium binding protein 39 [Source:MGI Symbol;Acc:MGI:107438]	0.4867	2036	GO:0035556; GO:0010800; GO:0071902; GO:0032147; GO:0023014; GO:0018105; GO:0051291	GO:0004674; GO:0043539; GO:0019900; GO:0005509; GO:0030295	GO:0005737; GO:0032991	CAB39	5362	1	5315	1	6515	1	5223	1	1755	1	1763	1	1661	1	1630	1	2215	1	2058	1	2199	1	2496	1
657	ENSMUSG00000026223	ENSMUSG00000026223	ENSMUST00000027425; ENSMUST00000139837; ENSMUST00000185569	Itm2c	protein_coding	protein_coding	integral membrane protein 2C [Source:MGI Symbol;Acc:MGI:1927594]	0.576	1488	GO:0030182; GO:0010977; GO:0042985; GO:2001238	GO:0005524; GO:0001540	GO:0016020; GO:0016021; GO:0005886; GO:0005794; GO:0048471; GO:0005764; GO:0005765	ITM2C	744.5	1	773.2	1	843	1	775.8	1	1179	1	943.3	1	1067	1	1134	1	2689	1	2426	1	2435	1	2860	1
658	ENSMUSG00000026224	ENSMUSG00000026224	ENSMUST00000027426; ENSMUST00000129392; ENSMUST00000188949	4933407L21Rik	protein_coding	protein_coding	RIKEN cDNA 4933407L21 gene [Source:MGI Symbol;Acc:MGI:1918391]	0.5019	1506	GO:0008150	GO:0003674	GO:0005575		3.702	0	1.759	0	1.61	0	1.423	0	1.497	0	3.011	0	3.031	0	2.591	0	5.716	0	5.79	0	3.29	0	13.25	0
659	ENSMUSG00000049608	ENSMUSG00000049608	ENSMUST00000086975	Gpr55	protein_coding	protein_coding	G protein-coupled receptor 55 [Source:MGI Symbol;Acc:MGI:2685064]	0.5036	3721	GO:0007186; GO:0007165; GO:0045453; GO:0070374; GO:0035025; GO:0051482; GO:0045671; GO:0007202; GO:0038171	GO:0004930; GO:0004949	GO:0016021; GO:0016020; GO:0005886; GO:0005887	GPR55	177.2	1	248.4	1	354.9	1	324	1	1.684	0	3.024	0	1.694	0	2.73	0	21.43	1	24.61	1	23.79	1	7.571	0
660	ENSMUSG00000026226	ENSMUSG00000026226	ENSMUST00000052854; ENSMUST00000113344; ENSMUST00000125083; ENSMUST00000129169; ENSMUST00000130504; ENSMUST00000131151; ENSMUST00000135440; ENSMUST00000149469; ENSMUST00000152501; ENSMUST00000153247; ENSMUST00000159876	Spata3	protein_coding	protein_coding	spermatogenesis associated 3 [Source:MGI Symbol;Acc:MGI:1917310]	0.5479	854	GO:0008150	GO:0003674	GO:0005575; GO:0016020; GO:0016021	SPATA3	2.375	0	2.647	0	1.357	0	3.403	0	1.275	0	1.333	0	2.829	0	1.523	0	2.32	0	1.307	0	3.563	0	3.018	0
661	ENSMUSG00000026227	ENSMUSG00000026227	ENSMUST00000027429; ENSMUST00000165824	2810459M11Rik	protein_coding	protein_coding	RIKEN cDNA 2810459M11 gene [Source:MGI Symbol;Acc:MGI:1920042]	0.6199	2278	GO:0008150	GO:0005515	GO:0005575	C2orf72	232.8	1	245.1	1	166.9	1	211.1	1	37.25	1	19.41	1	18.72	1	20.25	1	27.15	1	43.43	1	34.76	1	70.03	1
662	ENSMUSG00000026229	ENSMUSG00000026229	ENSMUST00000027432; ENSMUST00000127104; ENSMUST00000133480; ENSMUST00000139715; ENSMUST00000143200; ENSMUST00000147807; ENSMUST00000149946; ENSMUST00000152184; ENSMUST00000189234	Psmd1	protein_coding	protein_coding	proteasome (prosome, macropain) 26S subunit, non-ATPase, 1 [Source:MGI Symbol;Acc:MGI:1917497]	0.4777	1393	GO:0042176; GO:0043161; GO:0050790	GO:0030234; GO:0005515; GO:0031625; GO:0004175	GO:0000502; GO:0005634; GO:0008540; GO:0034515; GO:0022624	PSMD1	1254	1	1415	1	1382	1	1426	1	2037	1	1894	1	1741	1	1744	1	916	1	778.8	1	934.1	1	821.4	1
663	ENSMUSG00000026228	ENSMUSG00000026228	ENSMUST00000027431; ENSMUST00000155077	Htr2b	protein_coding	protein_coding	5-hydroxytryptamine (serotonin) receptor 2B [Source:MGI Symbol;Acc:MGI:109323]	0.461	1302	GO:0007186; GO:0006939; GO:0007507; GO:0042310; GO:0050795; GO:0043547; GO:0007165; GO:0016310; GO:0070371; GO:0051781; GO:0042493; GO:0007268; GO:0060548; GO:0007187; GO:0006874; GO:0008284; GO:0070374; GO:0051209; GO:0043066; GO:0007610; GO:0007200; GO:0034220; GO:0001819; GO:0010507; GO:0043406; GO:0043123; GO:0019722; GO:0014065; GO:0070528; GO:0019934; GO:0051000; GO:0001938; GO:0007202; GO:…	GO:0004930; GO:0004993; GO:0005096; GO:0030594; GO:0008144; GO:0001965; GO:0051378	GO:0016021; GO:0005887; GO:0016020; GO:0005886; GO:0005654; GO:0005737; GO:0030054; GO:0045202; GO:0030425; GO:0043025; GO:0043005	HTR2B	2.796	0	2.575	0	2.653	0	2.724	0	1.963	0	3.317	0	3.191	0	1.548	0	7.145	0	2.974	0	5.489	0	3.362	0
664	ENSMUSG00000103272	ENSMUSG00000103272	ENSMUST00000195317	Gm37914	protein_coding	TEC	predicted gene, 37914 [Source:MGI Symbol;Acc:MGI:5611142]	0.3901	2679					1.815	0	2.33	0	1.289	0	2.214	0	5.321	0	1.708	0	5.199	0	3.368	0	1.781	0	2.316	0	3.577	0	3.466	0
665	ENSMUSG00000094638	ENSMUSG00000094638	ENSMUST00000135197	Gm21972	protein_coding	protein_coding	predicted gene 21972 [Source:MGI Symbol;Acc:MGI:5439441]	0.5142	776	GO:0043161	GO:0004175	GO:0005634; GO:0008540; GO:0034515		384.8	1	468.5	1	408.4	1	414.1	1	428	1	415.7	1	379.5	1	341.6	1	230.1	1	195.4	1	223.2	1	189.3	1
666	ENSMUSG00000062590	ENSMUSG00000062590	ENSMUST00000027434; ENSMUST00000113309; ENSMUST00000123618; ENSMUST00000126579; ENSMUST00000131412; ENSMUST00000134858; ENSMUST00000135973; ENSMUST00000150059; ENSMUST00000153389; ENSMUST00000153653; ENSMUST00000155168; ENSMUST00000156675; ENSMUST00000186509	Armc9	protein_coding	protein_coding	armadillo repeat containing 9 [Source:MGI Symbol;Acc:MGI:1926045]	0.5093	2254	GO:0060271; GO:0008150; GO:0030030; GO:0045880	GO:0005515; GO:0003674	GO:0036064; GO:0005737; GO:0005856; GO:0042995; GO:0005929; GO:0005814; GO:0097542	ARMC9	27.26	1	24.94	1	31.13	1	29.66	1	249.3	1	281.8	1	252.7	1	268.5	1	105.7	1	88.3	1	87.83	1	90.85	1
667	ENSMUSG00000079445	ENSMUSG00000079445	ENSMUST00000113306; ENSMUST00000188695; ENSMUST00000189618	B3gnt7	protein_coding	protein_coding	UDP-GlcNAc:betaGal beta-1,3-N-acetylglucosaminyltransferase 7 [Source:MGI Symbol;Acc:MGI:2384394]	0.5781	1994	GO:0006486; GO:0006493; GO:0030311	GO:0008378; GO:0016740; GO:0016757; GO:0008375; GO:0008376; GO:0008532	GO:0016020; GO:0016021; GO:0000139; GO:0005794; GO:0005783	B3GNT7	611.3	1	1720	1	945.1	1	1377	1	107.2	1	94.39	1	93.58	1	104.5	1	15.72	1	14.48	0	12.81	1	7.571	0
668	ENSMUSG00000026234	ENSMUSG00000026234	ENSMUST00000027438; ENSMUST00000185676; ENSMUST00000185785; ENSMUST00000186050; ENSMUST00000188682; ENSMUST00000189504	Ncl	protein_coding	protein_coding	nucleolin [Source:MGI Symbol;Acc:MGI:97286]	0.4642	2349	GO:0045944; GO:0048026; GO:0071222; GO:0032760; GO:0043066; GO:0071364; GO:1990830; GO:0017148; GO:0006897; GO:2000232; GO:2000778; GO:0001525; GO:1901838	GO:0003676; GO:0003677; GO:0003723; GO:0005515; GO:0042802; GO:0003697; GO:0042393; GO:0043565; GO:0005102; GO:0008022; GO:0005509; GO:0042162; GO:0043236; GO:0042134; GO:0048027; GO:0035368; GO:0044547; GO:1990631	GO:0005634; GO:0005654; GO:0009986; GO:0005737; GO:0005681; GO:1990904; GO:0005730; GO:0001650; GO:0005938; GO:0036464; GO:0001651	NCL	2095	1	2351	1	1273	1	1906	1	3458	1	3882	1	3739	1	3047	1	3881	1	4240	1	4324	1	4482	1
669	ENSMUSG00000026237	ENSMUSG00000026237	ENSMUST00000027440; ENSMUST00000212058; ENSMUST00000212541; ENSMUST00000212614	Nmur1	protein_coding	protein_coding	neuromedin U receptor 1 [Source:MGI Symbol;Acc:MGI:1341898]	0.5624	1140	GO:0007186; GO:0007165; GO:0007218; GO:0006816; GO:0006821; GO:0007200; GO:0019722; GO:0007202; GO:0048016; GO:0006939	GO:0004930; GO:0001607; GO:0008188; GO:0042924	GO:0016021; GO:0016020; GO:0005886; GO:0005887	NMUR1	1.999	0	1.289	0	1.403	0	5.704	0	2.814	0	3.515	0	1.305	0	3.133	0	2.611	0	2.396	0	3.484	0	3.285	0
670	ENSMUSG00000036574	ENSMUSG00000036574	ENSMUST00000046004	Tex44	protein_coding	protein_coding	testis expressed 44 [Source:MGI Symbol;Acc:MGI:1919113]	0.5505	1724	GO:0008150	GO:0003674	GO:0005737	TEX44	2.311	0	3.616	0	2.935	0	2.686	0	3.478	0	1.609	0	1.919	0	2.671	0	3.357	0	1.726	0	3.572	0	1.43	0
671	ENSMUSG00000026238	ENSMUSG00000026238	ENSMUST00000045897; ENSMUST00000186255; ENSMUST00000186932; ENSMUST00000188533; ENSMUST00000188699	Ptma	protein_coding	protein_coding	prothymosin alpha [Source:MGI Symbol;Acc:MGI:97803]	0.5435	731	GO:0043066; GO:0043486	GO:0042393; GO:0033613	GO:0005634; GO:0005654; GO:0005829	PTMA	2592	1	2634	1	1481	1	2402	1	2709	1	3047	1	3077	1	2812	1	2894	1	2925	1	2961	1	2826	1
672	ENSMUSG00000026239	ENSMUSG00000026239	ENSMUST00000027444; ENSMUST00000143674; ENSMUST00000146220; ENSMUST00000148683; ENSMUST00000150653	Pde6d	protein_coding	protein_coding	phosphodiesterase 6D, cGMP-specific, rod, delta [Source:MGI Symbol;Acc:MGI:1270843]	0.5181	996	GO:0050953; GO:0050896; GO:0007601; GO:0007602; GO:0034260	GO:0004114; GO:0005515; GO:0017137; GO:0005095; GO:0047555	GO:0016020; GO:0005829; GO:0005737; GO:0030659; GO:0031410; GO:0005856; GO:0042995	PDE6D	244.3	1	248.4	1	240.3	1	294.3	1	260.7	1	266.4	1	252.1	1	233.2	1	184.3	1	167.9	1	174.7	1	162.8	1
673	ENSMUSG00000102927	ENSMUSG00000102927	ENSMUST00000193369	Gm37152	protein_coding	TEC	predicted gene, 37152 [Source:MGI Symbol;Acc:MGI:5610380]	0.4426	1175					2.181	0	1.946	0	2.873	0	3.078	0	3.428	0	2.447	0	3.245	0	3.043	0	1.642	0	2.698	0	2.841	0	2.202	0
674	ENSMUSG00000026240	ENSMUSG00000026240	ENSMUST00000027446; ENSMUST00000121534; ENSMUST00000122884; ENSMUST00000127219; ENSMUST00000138280; ENSMUST00000149542	Cops7b	protein_coding	protein_coding	COP9 signalosome subunit 7B [Source:MGI Symbol;Acc:MGI:1349388]	0.5182	2176	GO:0010387; GO:0000338	GO:0003674	GO:0008180; GO:0005634; GO:0005654; GO:0005737	COPS7B	348.1	1	305.8	1	280.2	1	313.7	1	225	1	233	1	211.1	1	205.1	1	304.4	1	305.4	1	269	1	327.4	1
675	ENSMUSG00000103609	ENSMUSG00000103609	ENSMUST00000192517	Gm37022	protein_coding	TEC	predicted gene, 37022 [Source:MGI Symbol;Acc:MGI:5610250]	0.4122	2254					2.869	0	1.745	0	2.448	0	3.409	0	5.321	0	1.29	0	5.719	1	3.146	0	3.014	0	1.722	0	3.351	0	3.123	0
676	ENSMUSG00000026241	ENSMUSG00000026241	ENSMUST00000027449	Nppc	protein_coding	protein_coding	natriuretic peptide type C [Source:MGI Symbol;Acc:MGI:97369]	0.4962	1042	GO:0009791; GO:0006182; GO:0007168; GO:0008285; GO:0040014; GO:0022414; GO:0097755; GO:0010753; GO:0019934; GO:2000279; GO:0045669; GO:0032966; GO:0006457; GO:0001503; GO:0051447; GO:0048513; GO:0001666; GO:0042493; GO:0045471; GO:0048660; GO:1900194; GO:0003418; GO:0003419	GO:0005179; GO:0005102; GO:0005184; GO:0051427	GO:0005576; GO:0005615; GO:0032991; GO:0030141	NPPC	1.852	0	3.641	0	1.947	0	6.845	0	1.987	0	2.41	0	2.015	0	3.32	0	2.573	0	2.873	0	1.653	0	2.347	0
677	ENSMUSG00000053333	ENSMUSG00000053333	ENSMUST00000065694; ENSMUST00000168237; ENSMUST00000186682; ENSMUST00000188121; ENSMUST00000189044; ENSMUST00000190618	Dis3l2	protein_coding	protein_coding	DIS3 like 3'-5' exoribonuclease 2 [Source:MGI Symbol;Acc:MGI:2442555]	0.46	2726	GO:0034427; GO:0090305; GO:0090503; GO:0090501; GO:0007049; GO:0051301; GO:0008285; GO:0000278; GO:0019827; GO:0010587; GO:1990074; GO:0051306; GO:0000291	GO:0003723; GO:0004540; GO:0000175; GO:0046872; GO:0016787; GO:0004518; GO:0004527; GO:0000287; GO:0005515; GO:0008266	GO:0005737; GO:0000932; GO:0000178	DIS3L2	224.4	1	235.3	1	237.8	1	253.3	1	352.7	1	332.7	1	315	1	344.3	1	215.8	1	212.8	1	235.1	1	295.3	1
678	ENSMUSG00000104121	ENSMUSG00000104121	ENSMUST00000192326	Gm37485	protein_coding	TEC	predicted gene, 37485 [Source:MGI Symbol;Acc:MGI:5610713]	0.3976	2953					2.039	0	3.325	0	2.398	0	1.43	0	2.367	0	2.846	0	1.928	0	1.815	0	2.416	0	3.541	0	3.346	0	2.106	0
679	ENSMUSG00000102383	ENSMUSG00000102383	ENSMUST00000194093	Gm38142	protein_coding	TEC	predicted gene, 38142 [Source:MGI Symbol;Acc:MGI:5611370]	0.4101	3555					1.848	0	3.035	0	1.924	0	2.465	0	3.672	0	2.516	0	2.723	0	3.29	0	3.478	0	2.817	0	3.15	0	1.718	0
680	ENSMUSG00000104400	ENSMUSG00000104400	ENSMUST00000192592	Gm38010	protein_coding	TEC	predicted gene, 38010 [Source:MGI Symbol;Acc:MGI:5611238]	0.393	2784					2.642	0	2.089	0	2.445	0	3.028	0	1.895	0	1.32	0	3.317	0	3.718	0	3.478	0	3.49	0	2.97	0	2.759	0
681	ENSMUSG00000102293	ENSMUSG00000102293	ENSMUST00000192464	Gm37541	protein_coding	TEC	predicted gene, 37541 [Source:MGI Symbol;Acc:MGI:5610769]	0.3909	2315					1.656	0	2.075	0	2.578	0	3.442	0	3.122	0	2.563	0	2.276	0	3.051	0	1.31	0	1.664	0	3.692	0	2.786	0
682	ENSMUSG00000102649	ENSMUSG00000102649	ENSMUST00000195687	Gm38021	protein_coding	TEC	predicted gene, 38021 [Source:MGI Symbol;Acc:MGI:5611249]	0.4026	1560					8.389	0	15.18	1	2.467	0	6.845	0	3.293	0	2.763	0	2.3	0	6.532	0	7.145	0	7.238	0	8.234	0	13.25	0
683	ENSMUSG00000102571	ENSMUSG00000102571	ENSMUST00000195634	Gm37967	protein_coding	TEC	predicted gene, 37967 [Source:MGI Symbol;Acc:MGI:5611195]	0.385	2665					2.604	0	3.365	0	2.024	0	1.575	0	2.476	0	2.796	0	1.338	0	2.275	0	3.198	0	1.755	0	5.489	0	7.571	0
684	ENSMUSG00000102956	ENSMUSG00000102956	ENSMUST00000195266	Gm37017	protein_coding	TEC	predicted gene, 37017 [Source:MGI Symbol;Acc:MGI:5610245]	0.4244	747					3.201	0	3.305	0	2.084	0	1.845	0	2.517	0	2.364	0	1.362	0	2.44	0	1.411	0	2.969	0	2.939	0	2.13	0
685	ENSMUSG00000103984	ENSMUSG00000103984	ENSMUST00000195625	Gm37447	protein_coding	TEC	predicted gene, 37447 [Source:MGI Symbol;Acc:MGI:5610675]	0.4993	2928					6.292	0	13.01	1	6.226	0	5.704	0	7.602	0	10.04	1	9.358	1	17.64	1	12.86	0	15.92	1	1.476	0	20.82	1
686	ENSMUSG00000026246	ENSMUSG00000026246	ENSMUST00000027455; ENSMUST00000188310; ENSMUST00000190082	Alppl2	protein_coding	protein_coding	alkaline phosphatase, placental-like 2 [Source:MGI Symbol;Acc:MGI:108009]	0.5632	1584	GO:0016311	GO:0016791; GO:0003824; GO:0046872; GO:0016787; GO:0004035	GO:0016020; GO:0005886; GO:0030016; GO:0031225	ALPG,ALPI	38.8	1	22.77	1	17.43	1	31.94	1	2.366	0	1.455	0	2.458	0	1.991	0	3.514	0	2.109	0	3.325	0	3.053	0
687	ENSMUSG00000079440	ENSMUSG00000079440	ENSMUST00000113270	Alpi	protein_coding	protein_coding	alkaline phosphatase, intestinal [Source:MGI Symbol;Acc:MGI:1924018]	0.5499	2337	GO:0016311; GO:0006793; GO:0071773	GO:0016791; GO:0003824; GO:0016787; GO:0042803; GO:0008270; GO:0000287; GO:0004035	GO:0009897; GO:0009986; GO:0005886	ALPG,ALPI	17560	1	14390	1	17470	1	12630	1	3.685	0	3.675	0	1.751	0	2.938	0	2.526	0	1.374	0	2.33	0	1.663	0
688	ENSMUSG00000036500	ENSMUSG00000036500	ENSMUST00000044878; ENSMUST00000187662	Akp3	protein_coding	protein_coding	alkaline phosphatase 3, intestine, not Mn requiring [Source:MGI Symbol;Acc:MGI:87984]	0.5609	1641	GO:0016311; GO:0006793; GO:0031667	GO:0016791; GO:0003824; GO:0016787; GO:0004035; GO:0000287; GO:0008270	GO:0009897	ALPG,ALPI	804.3	1	15.18	1	11.21	0	6.845	0	1.704	0	2.878	0	3.506	0	2.401	0	3.258	0	3.408	0	2.125	0	2.205	0
689	ENSMUSG00000026247	ENSMUSG00000026247	ENSMUST00000027463; ENSMUST00000159662; ENSMUST00000160810; ENSMUST00000161002; ENSMUST00000162015	Ecel1	protein_coding	protein_coding	endothelin converting enzyme-like 1 [Source:MGI Symbol;Acc:MGI:1343461]	0.5896	1878	GO:0006508; GO:0007218; GO:0035556; GO:0003016	GO:0004222; GO:0008237; GO:0046872; GO:0016787; GO:0008233	GO:0016020; GO:0016021; GO:0005887	ECEL1	3.257	0	2.304	0	3.249	0	1.351	0	3.572	0	2.45	0	1.509	0	2.06	0	1.483	0	3.089	0	3.429	0	3.132	0
690	ENSMUSG00000036480	ENSMUSG00000036480	ENSMUST00000044533	Prss56	protein_coding	protein_coding	protease, serine 56 [Source:MGI Symbol;Acc:MGI:1916703]	0.6119	2180	GO:0006508; GO:0043010	GO:0004252; GO:0016787; GO:0008233; GO:0008236	GO:0016020; GO:0005615; GO:0005783; GO:0005789	PRSS56	2.718	0	3.518	0	2.577	0	3.662	0	1.71	0	1.892	0	1.816	0	3.644	0	1.562	0	2.203	0	1.742	0	2.218	0
691	ENSMUSG00000026251	ENSMUSG00000026251	ENSMUST00000073252; ENSMUST00000186373; ENSMUST00000189970	Chrnd	protein_coding	protein_coding	cholinergic receptor, nicotinic, delta polypeptide [Source:MGI Symbol;Acc:MGI:87893]	0.5543	2137	GO:0006811; GO:0034220; GO:0060078; GO:0060079; GO:0006812; GO:0007165; GO:0007268; GO:0042391; GO:0050877; GO:0003009; GO:0007271; GO:0007274; GO:0035094; GO:0048630; GO:0050881	GO:0005216; GO:0022848; GO:0004888; GO:0005230; GO:0005515; GO:1904315; GO:0015464; GO:0042166; GO:0015276	GO:0016021; GO:0045211; GO:0016020; GO:0005886; GO:0005654; GO:0005829; GO:0005887; GO:0030054; GO:0045202; GO:0005892; GO:0043005; GO:0031594; GO:0099060	CHRND	2.941	0	1.604	0	3.664	0	2.447	0	2.335	0	3.467	0	3.271	0	3.657	0	5.716	0	1.374	0	1.91	0	2.452	0
692	ENSMUSG00000026253	ENSMUSG00000026253	ENSMUST00000027470; ENSMUST00000185763; ENSMUST00000186038; ENSMUST00000188796; ENSMUST00000189392	Chrng	protein_coding	protein_coding	cholinergic receptor, nicotinic, gamma polypeptide [Source:MGI Symbol;Acc:MGI:87895]	0.5548	1249	GO:0006811; GO:0034220; GO:0060078; GO:0060079	GO:0005216; GO:0022848; GO:0004888; GO:0005230	GO:0016021; GO:0045211; GO:0016020; GO:0005886; GO:0030054; GO:0045202	CHRNG	2.928	0	1.374	0	2.112	0	3.42	0	3.3	0	2.568	0	1.841	0	2.318	0	10	0	3.28	0	3.472	0	2.622	0
693	ENSMUSG00000026254	ENSMUSG00000026254	ENSMUST00000050876; ENSMUST00000076362; ENSMUST00000113230; ENSMUST00000113231; ENSMUST00000113232; ENSMUST00000113233; ENSMUST00000113235; ENSMUST00000123735	Eif4e2	protein_coding	protein_coding	eukaryotic translation initiation factor 4E member 2 [Source:MGI Symbol;Acc:MGI:1914440]	0.516	1991	GO:0006413; GO:0006412; GO:0001701; GO:0017148; GO:0006417	GO:0003723; GO:0003743; GO:0031625; GO:0000340	GO:0005737; GO:0016281; GO:0005845	EIF4E2	1116	1	1186	1	975	1	1223	1	738.2	1	771.2	1	729.9	1	689.2	1	651.6	1	710.7	1	808.7	1	810.1	1
694	ENSMUSG00000026255	ENSMUSG00000026255	ENSMUST00000027472; ENSMUST00000118687; ENSMUST00000150831	Efhd1	protein_coding	protein_coding	EF hand domain containing 1 [Source:MGI Symbol;Acc:MGI:1921607]	0.5087	1311	GO:0031175; GO:1900069	GO:0005509; GO:0046872; GO:0061891	GO:0016020; GO:0005739; GO:0005743	EFHD1	56.62	1	34.7	1	37.36	1	41.07	1	1134	1	1163	1	1120	1	1018	1	81.45	1	59.35	1	96.06	1	49.21	1
695	ENSMUSG00000048000	ENSMUSG00000048000	ENSMUST00000027475; ENSMUST00000164992; ENSMUST00000172736; ENSMUST00000172776; ENSMUST00000172794; ENSMUST00000172964; ENSMUST00000172976; ENSMUST00000173148; ENSMUST00000173152; ENSMUST00000173173; ENSMUST00000173235; ENSMUST00000173636; ENSMUST00000173663; ENSMUST00000173850; ENSMUST00000174334; ENSMUST00000174482; ENSMUST00000174501; ENSMUST00000174535; ENSMUST00000174583; ENSMUST00000174605;…	Gigyf2	protein_coding	protein_coding	GRB10 interacting GYF protein 2 [Source:MGI Symbol;Acc:MGI:2138584]	0.4687	1892	GO:0048873; GO:0009791; GO:0035264; GO:0007631; GO:0050885; GO:0017148; GO:0061157; GO:0008344; GO:0031571; GO:0050881; GO:0048009; GO:0044267; GO:0021522; GO:0016441	GO:0005515; GO:0070064	GO:0005794; GO:0032991; GO:0005829; GO:0005783; GO:0005768; GO:0043204; GO:0010494; GO:0005737; GO:1990635; GO:0016021; GO:0031982	GIGYF2	1267	1	1044	1	1168	1	1042	1	1206	1	1148	1	1126	1	1310	1	1155	1	1139	1	1203	1	1537	1
696	ENSMUSG00000079436	ENSMUSG00000079436	ENSMUST00000113212; ENSMUST00000174179	Kcnj13	protein_coding	protein_coding	potassium inwardly-rectifying channel, subfamily J, member 13 [Source:MGI Symbol;Acc:MGI:3781032]	0.4856	765	GO:0006813; GO:0006811; GO:0034765; GO:1990573; GO:0071805; GO:0034220	GO:0005242; GO:0005244	GO:0016021; GO:0016020	KCNJ13	70.26	1	190.9	1	120.8	1	159.7	1	19	1	17.41	1	16.12	1	9.799	1	2.237	0	2.901	0	1.991	0	2.936	0
697	ENSMUSG00000026258	ENSMUSG00000026258	ENSMUST00000027476; ENSMUST00000191095	Snorc	protein_coding	protein_coding	secondary ossification center associated regulator of chondrocyte maturation [Source:MGI Symbol;Acc:MGI:1920484]	0.6158	517	GO:0051216	GO:0005515	GO:0016020; GO:0016021; GO:0071944; GO:0005737; GO:0005576; GO:0062023	SNORC	1.344	0	2.732	0	3.026	0	3.738	0	1.649	0	1.707	0	1.28	0	2.872	0	3.604	0	3.141	0	2.046	0	2.884	0
698	ENSMUSG00000026259	ENSMUSG00000026259	ENSMUST00000027477; ENSMUST00000068681; ENSMUST00000166463; ENSMUST00000168235	Ngef	protein_coding	protein_coding	neuronal guanine nucleotide exchange factor [Source:MGI Symbol;Acc:MGI:1858414]	0.5585	1925	GO:0035023; GO:0007275; GO:0030154; GO:0007399; GO:0043087; GO:0048013; GO:0009987; GO:0061002; GO:0098883	GO:0005515; GO:0005089; GO:0005085; GO:0046875	GO:0016020; GO:0005737; GO:0030426; GO:0042995; GO:0098978; GO:0005829	NGEF	815.8	1	723.4	1	748.3	1	753	1	799	1	881.7	1	679.5	1	708.8	1	181.5	1	144.8	1	142.7	1	107.9	1
699	ENSMUSG00000079434	ENSMUSG00000079434	ENSMUST00000070898; ENSMUST00000163606; ENSMUST00000164128; ENSMUST00000165109; ENSMUST00000166055; ENSMUST00000166259; ENSMUST00000172222	Neu2	protein_coding	protein_coding	neuraminidase 2 [Source:MGI Symbol;Acc:MGI:1344417]	0.5418	1362	GO:0008152; GO:0006629; GO:0016042; GO:0005975; GO:0010831; GO:0009313; GO:0006689; GO:0045663; GO:0051692	GO:0004308; GO:0016787; GO:0016798; GO:0052794; GO:0052795; GO:0052796	GO:0005829; GO:0005737; GO:0043231; GO:0016020; GO:0005764; GO:1902494	NEU2	9.437	0	7.592	0	1.43	0	12.55	1	207.5	1	192.8	1	157.5	1	167.9	1	207.2	1	108.6	1	99.72	1	181.7	1
700	ENSMUSG00000026288	ENSMUSG00000026288	ENSMUST00000042275; ENSMUST00000072999; ENSMUST00000163222; ENSMUST00000163548; ENSMUST00000163576; ENSMUST00000164592; ENSMUST00000165554; ENSMUST00000167032; ENSMUST00000168783; ENSMUST00000169754; ENSMUST00000170300	Inpp5d	protein_coding	protein_coding	inositol polyphosphate-5-phosphatase D [Source:MGI Symbol;Acc:MGI:107357]	0.5283	2777	GO:0046856; GO:0016064; GO:0002376; GO:0035556; GO:0006915; GO:0045409; GO:0043065; GO:0008340; GO:0030853; GO:0009968; GO:0045779; GO:0045648; GO:0045579; GO:0045671; GO:0030889; GO:0045656; GO:0050777; GO:0050869; GO:0045621; GO:0045659	GO:0016787; GO:0005515; GO:0017124; GO:0004445; GO:0052658; GO:0052659; GO:0004439; GO:0030487	GO:0016020; GO:0005886; GO:0005829; GO:0005737; GO:0005856; GO:0045121; GO:0005884; GO:0030863	INPP5D	246.4	1	246.2	1	330	1	276.1	1	98.07	1	89.04	1	107.1	1	130.6	1	804.5	1	994.4	1	831.6	1	429.6	1
701	ENSMUSG00000026289	ENSMUSG00000026289	ENSMUST00000027512; ENSMUST00000113186; ENSMUST00000113190; ENSMUST00000127884; ENSMUST00000129431; ENSMUST00000133072; ENSMUST00000134603; ENSMUST00000137638; ENSMUST00000139628; ENSMUST00000144047; ENSMUST00000151037	Atg16l1	protein_coding	protein_coding	autophagy related 16-like 1 (S. cerevisiae) [Source:MGI Symbol;Acc:MGI:1924290]	0.4948	2247	GO:0006914; GO:0015031; GO:0000045; GO:0061739; GO:0034497; GO:0039689; GO:0098792; GO:0010508	GO:0005515; GO:0042802; GO:0051020	GO:0016020; GO:0005737; GO:0034045; GO:0005776; GO:0005829; GO:0005930; GO:0000421	ATG16L1	489.7	1	559.6	1	526.7	1	502	1	467.5	1	462.6	1	472	1	507.6	1	548.7	1	553	1	524.2	1	647.3	1
702	ENSMUSG00000056055	ENSMUSG00000056055	ENSMUST00000077772; ENSMUST00000128761; ENSMUST00000130886; ENSMUST00000136708; ENSMUST00000144334; ENSMUST00000145385; ENSMUST00000155393; ENSMUST00000156381; ENSMUST00000177757	Sag	protein_coding	protein_coding	S-antigen, retina and pineal gland (arrestin) [Source:MGI Symbol;Acc:MGI:98227]	0.513	1920	GO:0007165; GO:0002031	GO:0030507; GO:0001664; GO:0051219; GO:0002046	GO:0016020; GO:0042995; GO:0001750; GO:0001917	SAG	5.243	0	2.756	0	1.271	0	2.243	0	5.321	0	7.364	1	6.238	1	7.839	1	14.29	0	20.27	1	12.81	1	11.36	0
703	ENSMUSG00000070738	ENSMUSG00000070738	ENSMUST00000027517; ENSMUST00000185260; ENSMUST00000189448; ENSMUST00000189726; ENSMUST00000190061; ENSMUST00000190243; ENSMUST00000191589	Dgkd	protein_coding	protein_coding	diacylglycerol kinase, delta [Source:MGI Symbol;Acc:MGI:2138334]	0.4998	1834	GO:0007165; GO:0035556; GO:0007205; GO:0010033; GO:0046339; GO:0051260; GO:0046486; GO:0046834; GO:0016310	GO:0005515; GO:0042803; GO:0004143; GO:0016301; GO:0003951; GO:0046982; GO:0016740; GO:0000166; GO:0005524; GO:0042802	GO:0005829; GO:0005737; GO:0005886; GO:0031410	DGKD	6281	1	6312	1	8564	1	7853	1	1574	1	1387	1	1443	1	1371	1	1580	1	1772	1	1961	1	1291	1
704	ENSMUSG00000103996	ENSMUSG00000103996	ENSMUST00000191704	4833421G17Rik	protein_coding	TEC	RIKEN cDNA 4833421G17 gene [Source:MGI Symbol;Acc:MGI:1921007]	0.3993	844					2.456	0	1.489	0	1.489	0	3.122	0	1.885	0	2.127	0	2.777	0	2.166	0	3.269	0	2.133	0	3.363	0	3.711	0
705	ENSMUSG00000103591	ENSMUSG00000103591	ENSMUST00000195720	Gm38365	protein_coding	TEC	predicted gene, 38365 [Source:MGI Symbol;Acc:MGI:5611593]	0.4193	2993					2.088	0	1.595	0	3.471	0	2.167	0	3.282	0	2.238	0	2.224	0	3.539	0	2.468	0	3.706	0	1.38	0	1.592	0
706	ENSMUSG00000005501	ENSMUSG00000005501	ENSMUST00000040783; ENSMUST00000186315; ENSMUST00000186670; ENSMUST00000187758; ENSMUST00000187871; ENSMUST00000188332; ENSMUST00000189409; ENSMUST00000189586; ENSMUST00000190446	Usp40	protein_coding	protein_coding	ubiquitin specific peptidase 40 [Source:MGI Symbol;Acc:MGI:2443184]	0.4426	2915	GO:0006511; GO:0016579; GO:0006508	GO:0036459; GO:0016787; GO:0008233; GO:0008234; GO:0004197; GO:0004843		USP40	618.7	1	484.8	1	475.7	1	527.1	1	574	1	600.5	1	519.9	1	580.1	1	328.7	1	328.6	1	337.6	1	395.6	1
707	ENSMUSG00000090165	ENSMUSG00000090165	ENSMUST00000113142; ENSMUST00000138182; ENSMUST00000173325	Ugt1a10	protein_coding	protein_coding	UDP glycosyltransferase 1 family, polypeptide A10 [Source:MGI Symbol;Acc:MGI:3580642]	0.4904	1197	GO:0043086; GO:0052696; GO:0052697	GO:0016758; GO:0016740; GO:0016757; GO:0042803; GO:0046982; GO:0008144; GO:0019899; GO:0015020; GO:0004857; GO:0005080; GO:0005496; GO:0005504	GO:0016020; GO:0016021; GO:0005783	UGT1A10,UGT1A7,UGT1A8,UGT1A9	3029	1	2735	1	2960	1	2773	1	6469	1	6455	1	5636	1	5222	1	115.7	1	76.72	1	111.6	1	106	1
708	ENSMUSG00000090175	ENSMUSG00000090175	ENSMUST00000073772	Ugt1a9	protein_coding	protein_coding	UDP glucuronosyltransferase 1 family, polypeptide A9 [Source:MGI Symbol;Acc:MGI:3576092]	0.4562	2190	GO:0043086; GO:0052696; GO:0052697	GO:0016758; GO:0016740; GO:0016757; GO:0042803; GO:0046982; GO:0008144; GO:0019899; GO:0015020; GO:0004857; GO:0005080; GO:0005496; GO:0005504	GO:0016020; GO:0016021; GO:0005783; GO:0005789; GO:0043231	UGT1A10,UGT1A7,UGT1A8,UGT1A9	3029	1	2735	1	2960	1	2773	1	6464	1	6429	1	5615	1	5198	1	115.7	1	76.72	1	111.6	1	106	1
709	ENSMUSG00000089675	ENSMUSG00000089675	ENSMUST00000113139	Ugt1a8	protein_coding	protein_coding	UDP glucuronosyltransferase 1 family, polypeptide A8 [Source:MGI Symbol;Acc:MGI:3576090]	0.4639	2227	GO:0052696; GO:0052697	GO:0016758; GO:0016740; GO:0016757; GO:0015020	GO:0016020; GO:0016021		3029	1	2735	1	2960	1	2773	1	6464	1	6429	1	5615	1	5197	1	115.7	1	76.72	1	111.6	1	106	1
710	ENSMUSG00000090124	ENSMUSG00000090124	ENSMUST00000058237; ENSMUST00000113135; ENSMUST00000126203; ENSMUST00000150634	Ugt1a7c	protein_coding	protein_coding	UDP glucuronosyltransferase 1 family, polypeptide A7C [Source:MGI Symbol;Acc:MGI:3032636]	0.4832	2014	GO:0052696; GO:0052697; GO:0019439; GO:0046226; GO:0006711; GO:0019585	GO:0016758; GO:0016740; GO:0016757; GO:0015020; GO:0042803; GO:0046982; GO:0044877; GO:0019899	GO:0016020; GO:0016021; GO:0005783; GO:0005789; GO:0043231; GO:0032991; GO:0005743		3424	1	3113	1	3600	1	3205	1	9245	1	9307	1	8134	1	7604	1	147.2	1	105.7	1	140.9	1	134.4	1
711	ENSMUSG00000090145	ENSMUSG00000090145	ENSMUST00000113137; ENSMUST00000113138	Ugt1a6b	protein_coding	protein_coding	UDP glucuronosyltransferase 1 family, polypeptide A6B [Source:MGI Symbol;Acc:MGI:3580629]	0.4724	2276	GO:0052696; GO:0052697	GO:0016758; GO:0016740; GO:0016757; GO:0042803; GO:0046982; GO:0044877; GO:0019899; GO:0015020	GO:0016020; GO:0016021; GO:0032991; GO:0005783; GO:0043231	UGT1A6	3029	1	2735	1	2960	1	2773	1	6478	1	6446	1	5635	1	5217	1	118.6	1	81.06	1	120.8	1	109.8	1
712	ENSMUSG00000054545	ENSMUSG00000054545	ENSMUST00000014263; ENSMUST00000113134; ENSMUST00000124852; ENSMUST00000140092	Ugt1a6a	protein_coding	protein_coding	UDP glucuronosyltransferase 1 family, polypeptide A6A [Source:MGI Symbol;Acc:MGI:2137698]	0.4669	2128	GO:0052696; GO:0052697; GO:0019585	GO:0016758; GO:0016740; GO:0016757; GO:0042803; GO:0046982; GO:0044877; GO:0019899; GO:0015020	GO:0016020; GO:0016021; GO:0032991; GO:0005783; GO:0043231; GO:0005789; GO:0005743	UGT1A6	3115	1	2772	1	3012	1	2821	1	6565	1	6496	1	5704	1	5255	1	138.6	1	95.54	1	137.2	1	121.1	1
713	ENSMUSG00000089943	ENSMUSG00000089943	ENSMUST00000097659	Ugt1a5	protein_coding	protein_coding	UDP glucuronosyltransferase 1 family, polypeptide A5 [Source:MGI Symbol;Acc:MGI:3032634]	0.4675	2203	GO:0052695	GO:0016758; GO:0016740; GO:0016757; GO:0042803; GO:0046982; GO:0019899; GO:0015020	GO:0016020; GO:0016021; GO:0005783	UGT1A4	3031	1	2735	1	2960	1	2773	1	6464	1	6430	1	5616	1	5197	1	115.7	1	76.72	1	111.6	1	106	1
714	ENSMUSG00000090171	ENSMUSG00000090171	ENSMUST00000049289	Ugt1a2	protein_coding	protein_coding	UDP glucuronosyltransferase 1 family, polypeptide A2 [Source:MGI Symbol;Acc:MGI:3576049]	0.4672	2211	GO:0052695; GO:0052696; GO:0052697	GO:0016758; GO:0016740; GO:0016757; GO:0042803; GO:0046982; GO:0019899; GO:0015020; GO:0001972	GO:0016020; GO:0016021; GO:0005783; GO:0005789; GO:0043231	UGT1A3	3030	1	2735	1	2964	1	2773	1	6466	1	6433	1	5628	1	5212	1	115.7	1	76.72	1	111.6	1	106	1
715	ENSMUSG00000081984	ENSMUSG00000081984	ENSMUST00000119972	Dnajb3	protein_coding	protein_coding	DnaJ heat shock protein family (Hsp40) member B3 [Source:MGI Symbol;Acc:MGI:1306822]	0.5585	1051					47.19	1	29.28	1	32.37	1	20.54	1	1.966	0	1.298	0	1.836	0	3.157	0	5.716	0	3.138	0	2.242	0	3.678	0
716	ENSMUSG00000089960	ENSMUSG00000089960	ENSMUST00000073049	Ugt1a1	protein_coding	protein_coding	UDP glucuronosyltransferase 1 family, polypeptide A1 [Source:MGI Symbol;Acc:MGI:98898]	0.4717	2224	GO:0010033; GO:0043086; GO:0052695; GO:0052696; GO:0052697; GO:0051552; GO:0070980; GO:2001030; GO:0001889; GO:0006953; GO:0007584; GO:0014070; GO:0031100; GO:0032496; GO:0032870; GO:0042493; GO:0042594; GO:0045471; GO:0048545; GO:0051384; GO:0071361; GO:0071385; GO:0071392; GO:0071466	GO:0016758; GO:0016740; GO:0016757; GO:0042803; GO:0046982; GO:0019899; GO:0015020; GO:0001972; GO:0004857; GO:0005496	GO:0016020; GO:0016021; GO:0005783; GO:0043231; GO:0005887; GO:0005789; GO:0034663; GO:0070069	UGT1A1	3528	1	3157	1	3505	1	3191	1	6471	1	6432	1	5621	1	5204	1	115.7	1	76.72	1	111.6	1	106	1
717	ENSMUSG00000079429	ENSMUSG00000079429	ENSMUST00000061013; ENSMUST00000113130; ENSMUST00000135948; ENSMUST00000142632; ENSMUST00000148474	Mroh2a	protein_coding	protein_coding	maestro heat-like repeat family member 2A [Source:MGI Symbol;Acc:MGI:3705228]	0.5195	3515	GO:0008150	GO:0003674	GO:0005575	MROH2A	23.07	1	24.94	1	22.41	1	34.23	1	2.675	0	11.38	1	11.44	1	11.76	1	5.716	0	3.547	0	1.503	0	1.395	0
718	ENSMUSG00000044783	ENSMUSG00000044783	ENSMUST00000054674; ENSMUST00000065420; ENSMUST00000126739; ENSMUST00000127446; ENSMUST00000128532; ENSMUST00000147393; ENSMUST00000148384	Hjurp	protein_coding	protein_coding	Holliday junction recognition protein [Source:MGI Symbol;Acc:MGI:2685821]	0.5024	1948		GO:0042393	GO:0005634	HJURP	3023	1	3070	1	2922	1	2748	1	695.6	1	810.7	1	856.2	1	771.5	1	1340	1	1474	1	1338	1	1378	1
719	ENSMUSG00000036251	ENSMUSG00000036251	ENSMUST00000040210; ENSMUST00000113114; ENSMUST00000148138; ENSMUST00000171176	Trpm8	protein_coding	protein_coding	transient receptor potential cation channel, subfamily M, member 8 [Source:MGI Symbol;Acc:MGI:2181435]	0.5017	3137	GO:0006812; GO:0016048; GO:0050951; GO:0006811; GO:0050896; GO:0034220; GO:0070588; GO:0006874; GO:0120162; GO:0006816; GO:0009409; GO:0009266; GO:0050955	GO:0005515; GO:0042802; GO:0005262; GO:0005216	GO:0016021; GO:0016020; GO:0009897; GO:0005886; GO:0045121	TRPM8	3.617	0	1.994	0	2.663	0	2.624	0	3.298	0	2.468	0	3.03	0	2.996	0	1.734	0	1.769	0	2.154	0	2.873	0
720	ENSMUSG00000026295	ENSMUSG00000026295	ENSMUST00000027518; ENSMUST00000176708; ENSMUST00000189225	Spp2	protein_coding	protein_coding	secreted phosphoprotein 2 [Source:MGI Symbol;Acc:MGI:1922646]	0.4888	694	GO:0046849; GO:0065003	GO:0003674	GO:0005576; GO:0032991	SPP2	2.643	0	2.906	0	3.533	0	2.314	0	2347	1	2484	1	2415	1	2420	1	2.488	0	3.549	0	1.689	0	2.085	0
721	ENSMUSG00000062310	ENSMUSG00000062310	ENSMUST00000067625	Glrp1	protein_coding	protein_coding	glutamine repeat protein 1 [Source:MGI Symbol;Acc:MGI:108038]	0.464	1957	GO:0000122	GO:0003674	GO:0005634		2.082	0	1.542	0	1.655	0	3.644	0	2.775	0	1.575	0	3.144	0	2.64	0	2.136	0	3.287	0	1.7	0	1.727	0
722	ENSMUSG00000104057	ENSMUSG00000104057	ENSMUST00000194311	Gm38130	protein_coding	TEC	predicted gene, 38130 [Source:MGI Symbol;Acc:MGI:5611358]	0.448	1761					3.254	0	2.507	0	3.652	0	3.595	0	2.173	0	2.912	0	2.077	0	3.042	0	1.79	0	2.498	0	2.404	0	2.828	0
723	ENSMUSG00000049866	ENSMUSG00000049866	ENSMUST00000051236; ENSMUST00000159814; ENSMUST00000187810	Arl4c	protein_coding	protein_coding	ADP-ribosylation factor-like 4C [Source:MGI Symbol;Acc:MGI:2445172]	0.524	3160	GO:0006886; GO:0016192; GO:0032456	GO:0000166; GO:0005525; GO:0043014	GO:0016020; GO:0005886; GO:0005829; GO:0005737; GO:0042995; GO:0030175	ARL4C	47.19	1	35.79	1	67.24	1	51.34	1	101.1	1	150	1	139.3	1	154.8	1	737.3	1	942.3	1	937.7	1	478.9	1
724	ENSMUSG00000036206	ENSMUSG00000036206	ENSMUST00000066279; ENSMUST00000123745	Sh3bp4	protein_coding	protein_coding	SH3-domain binding protein 4 [Source:MGI Symbol;Acc:MGI:2138297]	0.5869	2668	GO:0032007; GO:0010508; GO:0071230; GO:0008285; GO:0061462; GO:0006897; GO:0030308; GO:0050790; GO:0034260	GO:0005515; GO:0017016; GO:0042802; GO:0005092	GO:0016020; GO:0005634; GO:0005737; GO:0031410; GO:0005905; GO:0030136	SH3BP4	315.6	1	301.5	1	209.2	1	330.9	1	386.9	1	383.6	1	390.4	1	405	1	797.4	1	858.4	1	947.8	1	1323	1
725	ENSMUSG00000102700	ENSMUSG00000102700	ENSMUST00000195426	Gm38312	protein_coding	TEC	predicted gene, 38312 [Source:MGI Symbol;Acc:MGI:5611540]	0.4118	1746					3.594	0	2.085	0	1.415	0	3.137	0	1.393	0	3.366	0	1.491	0	1.803	0	2.6	0	3.439	0	1.883	0	3.505	0
726	ENSMUSG00000055013	ENSMUSG00000055013	ENSMUST00000027521; ENSMUST00000074945; ENSMUST00000185417; ENSMUST00000190096; ENSMUST00000212924	Agap1	protein_coding	protein_coding	ArfGAP with GTPase domain, ankyrin repeat and PH domain 1 [Source:MGI Symbol;Acc:MGI:2653690]	0.5463	6182	GO:0043547; GO:0015031; GO:0007165	GO:0005515; GO:0005525; GO:0005096; GO:0003924; GO:0046872; GO:0000166; GO:0005543	GO:0005829; GO:0005634; GO:0005737; GO:0016020	AGAP1	1160	1	1026	1	1205	1	1124	1	1302	1	1207	1	1133	1	1313	1	620.2	1	577.6	1	579.1	1	796.8	1
727	ENSMUSG00000104114	ENSMUSG00000104114	ENSMUST00000192974	Gm37297	protein_coding	TEC	predicted gene, 37297 [Source:MGI Symbol;Acc:MGI:5610525]	0.4874	2384					3.041	0	2.331	0	2.16	0	3.653	0	2.491	0	3.622	0	2.77	0	3.022	0	2.953	0	1.653	0	3.697	0	1.51	0
728	ENSMUSG00000103252	ENSMUSG00000103252	ENSMUST00000193177	Gm37521	protein_coding	TEC	predicted gene, 37521 [Source:MGI Symbol;Acc:MGI:5610749]	0.4479	2045					3.352	0	2.788	0	1.699	0	2.474	0	2.972	0	2.864	0	2.715	0	1.488	0	1.566	0	2.53	0	2.292	0	3.001	0
729	ENSMUSG00000034486	ENSMUSG00000034486	ENSMUST00000036954; ENSMUST00000187633	Gbx2	protein_coding	protein_coding	gastrulation brain homeobox 2 [Source:MGI Symbol;Acc:MGI:95668]	0.5436	1678	GO:0006355; GO:0045944; GO:0042472; GO:0035239; GO:0021549; GO:0048483; GO:0007411; GO:0001755; GO:0021884; GO:0001569; GO:0030917; GO:0030902; GO:0021568; GO:0021555; GO:0021794; GO:0021930; GO:0051960	GO:0003677; GO:0043565; GO:0000977; GO:0001228; GO:0001085; GO:0000979	GO:0005634	GBX2	1.916	0	3.71	0	2.651	0	2.121	0	3.522	0	3.522	0	1.258	0	2.407	0	1.458	0	5.79	0	1.483	0	2.264	0
730	ENSMUSG00000067081	ENSMUSG00000067081	ENSMUST00000086882; ENSMUST00000097656; ENSMUST00000151330; ENSMUST00000154228; ENSMUST00000238685	Asb18	protein_coding	protein_coding	ankyrin repeat and SOCS box-containing 18 [Source:MGI Symbol;Acc:MGI:2655109]	0.5564	1962	GO:0035556; GO:0008150; GO:0016567	GO:0005515		ASB18	3.154	0	2.894	0	3.428	0	3.128	0	3.253	0	2	0	3.14	0	2.513	0	8.574	0	2.251	0	2.293	0	2.848	0
731	ENSMUSG00000026301	ENSMUSG00000026301	ENSMUST00000113094; ENSMUST00000186403; ENSMUST00000186522; ENSMUST00000189011; ENSMUST00000189690; ENSMUST00000211999; ENSMUST00000212394; ENSMUST00000212859	Iqca	protein_coding	protein_coding	IQ motif containing with AAA domain [Source:MGI Symbol;Acc:MGI:1922168]	0.4879	1505	GO:0008150	GO:0005524; GO:0003674; GO:0000166	GO:0005737; GO:0005856; GO:0042995; GO:0005929; GO:0031514	IQCA1	2.41	0	1.902	0	2.486	0	1.86	0	3.082	0	2.414	0	1.887	0	2.765	0	2.309	0	3.582	0	3.393	0	1.593	0
732	ENSMUSG00000044337	ENSMUSG00000044337	ENSMUST00000065587; ENSMUST00000159654	Ackr3	protein_coding	protein_coding	atypical chemokine receptor 3 [Source:MGI Symbol;Acc:MGI:109562]	0.5113	1734	GO:0007186; GO:0006935; GO:0001525; GO:0001570; GO:0006955; GO:0019722; GO:0007165; GO:0007275; GO:0007155; GO:0007204; GO:0070374; GO:0060326; GO:0031623; GO:0070098; GO:1902230; GO:1905322	GO:0004930; GO:0015026; GO:0019956; GO:0005044; GO:0016493; GO:0019957; GO:0016494; GO:0019958	GO:0016021; GO:0016020; GO:0009897; GO:0005886; GO:0005634; GO:0009986; GO:0005737; GO:0043231; GO:0005768; GO:0005769; GO:0048471; GO:0055037; GO:0005905	ACKR3	20.97	1	15.18	1	31.13	1	17.11	1	944.9	1	558.3	1	657.6	1	1036	1	318.7	1	183.8	1	219.6	1	240.4	1
733	ENSMUSG00000104087	ENSMUSG00000104087	ENSMUST00000195172	Gm38277	protein_coding	TEC	predicted gene, 38277 [Source:MGI Symbol;Acc:MGI:5611505]	0.4792	1367					2.122	0	2.274	0	2.198	0	2.324	0	1.867	0	3.212	0	1.82	0	2.747	0	2.795	0	2.661	0	2.211	0	1.57	0
734	ENSMUSG00000103292	ENSMUSG00000103292	ENSMUST00000192105	Gm35048	protein_coding	TEC	predicted gene, 35048 [Source:MGI Symbol;Acc:MGI:5594207]	0.4886	2802					3.118	0	2.592	0	2.713	0	3.189	0	1.617	0	2.764	0	1.521	0	9.145	1	2.985	0	2.817	0	2.028	0	1.444	0
735	ENSMUSG00000034432	ENSMUSG00000034432	ENSMUST00000036153; ENSMUST00000186152; ENSMUST00000186750; ENSMUST00000186882; ENSMUST00000189107; ENSMUST00000189309; ENSMUST00000190057; ENSMUST00000190700; ENSMUST00000191510	Cops8	protein_coding	protein_coding	COP9 signalosome subunit 8 [Source:MGI Symbol;Acc:MGI:1915363]	0.498	1009	GO:0010387; GO:0000338; GO:0008285; GO:0006468; GO:0007250		GO:0008180; GO:0005634; GO:0005654; GO:0048471; GO:0005829; GO:0005737	COPS8	537.9	1	494.5	1	491.8	1	544.2	1	681.9	1	573.7	1	559.9	1	661.1	1	600.2	1	505.2	1	489.5	1	554.6	1
736	ENSMUSG00000048126	ENSMUSG00000048126	ENSMUST00000056925; ENSMUST00000097653; ENSMUST00000130846; ENSMUST00000136916; ENSMUST00000145750; ENSMUST00000150769; ENSMUST00000187753; ENSMUST00000188587	Col6a3	protein_coding	protein_coding	collagen, type VI, alpha 3 [Source:MGI Symbol;Acc:MGI:88461]	0.5286	4716	GO:0003429; GO:0010951	GO:0005515; GO:0004867; GO:0030020	GO:0005615; GO:0005581; GO:0031012; GO:0042383; GO:0062023	COL6A3	174.1	1	173.5	1	265.2	1	186	1	248.6	1	222.3	1	394.1	1	555.9	1	1603	1	812.1	1	1081	1	1119	1
737	ENSMUSG00000103061	ENSMUSG00000103061	ENSMUST00000193688	Gm36970	protein_coding	TEC	predicted gene, 36970 [Source:MGI Symbol;Acc:MGI:5610198]	0.4944	1859					3.311	0	2.509	0	3.252	0	2.727	0	3.044	0	3.586	0	2.39	0	3.516	0	3.541	0	2.863	0	1.45	0	2.142	0
738	ENSMUSG00000103978	ENSMUSG00000103978	ENSMUST00000194161	4930474B08Rik	protein_coding	TEC	RIKEN cDNA 4930474B08 gene [Source:MGI Symbol;Acc:MGI:1922186]	0.4289	837					1.555	0	3.181	0	2.062	0	2.246	0	2.167	0	2.371	0	2.353	0	3.213	0	3.138	0	2.21	0	2.638	0	1.5	0
739	ENSMUSG00000026303	ENSMUSG00000026303	ENSMUST00000027528; ENSMUST00000125149; ENSMUST00000136220	Mlph	protein_coding	protein_coding	melanophilin [Source:MGI Symbol;Acc:MGI:2176380]	0.546	1999	GO:0006886	GO:0017137; GO:0046872; GO:0017022; GO:0030674	GO:0030425; GO:0048471	MLPH	920.7	1	822.1	1	763.3	1	1158	1	233.4	1	274.5	1	227.2	1	235.2	1	3415	1	3439	1	3064	1	5150	1
740	ENSMUSG00000090550	ENSMUSG00000090550	ENSMUST00000166281	Prlh	protein_coding	protein_coding	prolactin releasing hormone [Source:MGI Symbol;Acc:MGI:3644668]	0.6232	276	GO:0007186; GO:0006629; GO:0007631; GO:0002021; GO:0045444; GO:0009749; GO:0043434; GO:0040014; GO:0032868; GO:0001894; GO:0002023; GO:0006112; GO:0042755; GO:0048483	GO:0005179; GO:0005184; GO:0031861	GO:0005737	PRLH	1.912	0	3.461	0	2.622	0	2.19	0	3.674	0	3.54	0	2.582	0	3.313	0	2.6	0	1.667	0	2.353	0	2.453	0
741	ENSMUSG00000026304	ENSMUSG00000026304	ENSMUST00000027529; ENSMUST00000128226; ENSMUST00000130042; ENSMUST00000131428; ENSMUST00000135819	Rab17	protein_coding	protein_coding	RAB17, member RAS oncogene family [Source:MGI Symbol;Acc:MGI:104640]	0.5665	1117	GO:0015031; GO:0006886; GO:0060271; GO:0032401; GO:0032482; GO:0051489; GO:0032456; GO:0002415; GO:0032402; GO:0045056; GO:0046847; GO:0050773; GO:0051963	GO:0005525; GO:0003924; GO:0005515; GO:0000166; GO:0019003	GO:0016020; GO:0042995; GO:0005768; GO:0030139; GO:0030425; GO:0055037; GO:0043025; GO:0016324; GO:0016323; GO:0055038; GO:0042470	RAB17	1985	1	2306	1	1883	1	1782	1	607.4	1	607.9	1	517.8	1	488.6	1	820.2	1	567.4	1	546.2	1	583	1
742	ENSMUSG00000026305	ENSMUSG00000026305	ENSMUST00000068116; ENSMUST00000068167; ENSMUST00000097649; ENSMUST00000097650; ENSMUST00000185531; ENSMUST00000186762; ENSMUST00000187375; ENSMUST00000187532; ENSMUST00000188094; ENSMUST00000188708; ENSMUST00000189505; ENSMUST00000189617	Lrrfip1	protein_coding	protein_coding	leucine rich repeat (in FLII) interacting protein 1 [Source:MGI Symbol;Acc:MGI:1342770]	0.5164	1723	GO:0006355; GO:0000122; GO:0051092	GO:0003677; GO:0005515; GO:0042803; GO:0000978; GO:0001227	GO:0005634; GO:0005829; GO:0005737; GO:0005886	LRRFIP1	1396	1	1702	1	2041	1	1519	1	482	1	494.1	1	490.2	1	540.9	1	1250	1	1462	1	1223	1	1457	1
743	ENSMUSG00000070732	ENSMUSG00000070732	ENSMUST00000094698; ENSMUST00000185229; ENSMUST00000188818; ENSMUST00000190965	Rbm44	protein_coding	protein_coding	RNA binding motif protein 44 [Source:MGI Symbol;Acc:MGI:2685663]	0.4086	1927	GO:0008150	GO:0003676; GO:0003723; GO:0003729; GO:0005515; GO:0042803	GO:0005634; GO:0005737; GO:1990904; GO:0045171	RBM44	1.682	0	2.893	0	3.559	0	3.394	0	2.868	0	2.05	0	2.085	0	2.108	0	3.451	0	3.238	0	10.06	1	2.972	0
744	ENSMUSG00000034353	ENSMUSG00000034353	ENSMUST00000097648; ENSMUST00000165855; ENSMUST00000188475	Ramp1	protein_coding	protein_coding	receptor (calcitonin) activity modifying protein 1 [Source:MGI Symbol;Acc:MGI:1858418]	0.5582	1296	GO:0006886; GO:0008277; GO:0007186; GO:0072659; GO:0006816; GO:0015031; GO:0001525; GO:0032870; GO:0007189; GO:0031623; GO:0097647; GO:0060050; GO:1990408	GO:0008565; GO:0015026; GO:0001635; GO:0097643; GO:1990407	GO:0016021; GO:0016020; GO:0005615; GO:0009986; GO:0005886; GO:0043235; GO:0005623; GO:0150056; GO:1990406	RAMP1	332.4	1	299.3	1	207.9	1	261.3	1	14.44	1	6.025	0	9.358	1	13.72	1	114.3	1	188.2	1	96.98	1	81.39	1
745	ENSMUSG00000034343	ENSMUSG00000034343	ENSMUST00000059743; ENSMUST00000171112; ENSMUST00000171165; ENSMUST00000178627; ENSMUST00000185697; ENSMUST00000185950; ENSMUST00000187494; ENSMUST00000188576; ENSMUST00000189589; ENSMUST00000191368; ENSMUST00000191533	Ube2f	protein_coding	protein_coding	ubiquitin-conjugating enzyme E2F (putative) [Source:MGI Symbol;Acc:MGI:1915171]	0.4854	1377	GO:0045116	GO:0016740; GO:0000166; GO:0005524; GO:0019788; GO:0061654		UBE2F	837.8	1	723.4	1	848	1	845.4	1	576.2	1	510.1	1	504.8	1	530.4	1	341.5	1	408.2	1	376.9	1	401.3	1
746	ENSMUSG00000026307	ENSMUSG00000026307	ENSMUST00000027532; ENSMUST00000123651; ENSMUST00000124832; ENSMUST00000137074; ENSMUST00000142488; ENSMUST00000142802; ENSMUST00000145843; ENSMUST00000147523; ENSMUST00000153621; ENSMUST00000154045	Scly	protein_coding	protein_coding	selenocysteine lyase [Source:MGI Symbol;Acc:MGI:1355310]	0.5492	983	GO:0016261	GO:0003824; GO:0009000; GO:0016597; GO:0042803; GO:0070279	GO:1902494	SCLY	396.4	1	424	1	500.6	1	505.4	1	1729	1	1647	1	1407	1	1603	1	268.6	1	262	1	250.7	1	179.8	1
747	ENSMUSG00000049515	ENSMUSG00000049515	ENSMUST00000088904; ENSMUST00000176156	Espnl	protein_coding	protein_coding	espin-like [Source:MGI Symbol;Acc:MGI:2685402]	0.6148	4166	GO:0007605; GO:0051017	GO:0005515; GO:0003779; GO:0051015	GO:0042995; GO:0005737; GO:0031941; GO:0032420; GO:0032426	ESPNL	3.748	0	3.029	0	1.357	0	2.303	0	1.399	0	7.364	1	1.68	0	5.879	0	2.806	0	2.683	0	1.666	0	3.539	0
748	ENSMUSG00000026308	ENSMUSG00000026308	ENSMUST00000027533	Klhl30	protein_coding	protein_coding	kelch-like 30 [Source:MGI Symbol;Acc:MGI:1918038]	0.5733	3089		GO:0005515		KLHL30	2.217	0	3.003	0	3.106	0	1.449	0	8.362	1	2.506	0	10.92	1	6.532	0	55.73	1	15.92	1	13.72	1	17.03	0
749	ENSMUSG00000047443	ENSMUSG00000047443	ENSMUST00000086861; ENSMUST00000190998	Erfe	protein_coding	protein_coding	erythroferrone [Source:MGI Symbol;Acc:MGI:3606476]	0.5342	1765	GO:0007165; GO:0006879; GO:0019217; GO:2000193; GO:0010906; GO:0045721; GO:0046326; GO:0046628	GO:0005515; GO:0042803; GO:0005179	GO:0005623; GO:0005615; GO:0005576	ERFE	95.42	1	135.6	1	62.26	1	108.4	1	3.207	0	3.691	0	1.546	0	1.495	0	2.025	0	2.154	0	2.24	0	2.644	0
750	ENSMUSG00000026309	ENSMUSG00000026309	ENSMUST00000027534; ENSMUST00000185886; ENSMUST00000186433; ENSMUST00000186986; ENSMUST00000187049; ENSMUST00000187105; ENSMUST00000187231; ENSMUST00000187306; ENSMUST00000187678; ENSMUST00000189651; ENSMUST00000190519; ENSMUST00000190747; ENSMUST00000191230	Ilkap	protein_coding	protein_coding	integrin-linked kinase-associated serine/threonine phosphatase 2C [Source:MGI Symbol;Acc:MGI:1914694]	0.5437	987	GO:0006470; GO:0033262; GO:0007229; GO:0016310	GO:0003824; GO:0043169; GO:0004722; GO:0046872; GO:0016787; GO:0004721; GO:0004724; GO:0016301	GO:0005634; GO:0005654; GO:0005829; GO:0005737	ILKAP	696.3	1	702.8	1	691.1	1	682.2	1	681.1	1	709.6	1	682.1	1	620.6	1	797.4	1	751.3	1	742.9	1	740	1
751	ENSMUSG00000067071	ENSMUSG00000067071	ENSMUST00000086851; ENSMUST00000126136; ENSMUST00000132188; ENSMUST00000150520; ENSMUST00000155752	Hes6	protein_coding	protein_coding	hairy and enhancer of split 6 [Source:MGI Symbol;Acc:MGI:1859852]	0.6276	1057	GO:0006355; GO:0007275; GO:0000122; GO:0009952; GO:0030154; GO:0007399; GO:0006357; GO:0050767	GO:0003677; GO:0046983; GO:0042803; GO:0046982; GO:0000977; GO:0003712; GO:0003700; GO:0001227; GO:0008134	GO:0005634; GO:0005667	HES6	601.9	1	652.9	1	549.1	1	689.1	1	589.9	1	591.8	1	549.5	1	525.9	1	332.9	1	311.2	1	352.2	1	255.5	1
752	ENSMUSG00000055866	ENSMUSG00000055866	ENSMUST00000069620; ENSMUST00000185298	Per2	protein_coding	protein_coding	period circadian clock 2 [Source:MGI Symbol;Acc:MGI:1195265]	0.5596	3032	GO:0000122; GO:0007623; GO:0045892	GO:0005515	GO:0005634	PER2	419.4	1	369.8	1	676.1	1	719.9	1	257.7	1	276.5	1	370.7	1	321.4	1	57.16	1	86.85	1	93.32	1	64.35	1
753	ENSMUSG00000034292	ENSMUSG00000034292	ENSMUST00000047242; ENSMUST00000187588; ENSMUST00000189341	Traf3ip1	protein_coding	protein_coding	TRAF3 interacting protein 1 [Source:MGI Symbol;Acc:MGI:1921269]	0.509	2702	GO:0000122; GO:0001933; GO:0031333; GO:0001822; GO:0050687; GO:0030030; GO:0060271; GO:0036342; GO:0042073; GO:0070507; GO:0032688; GO:0042733; GO:0021532; GO:0031076; GO:0042532; GO:0032480; GO:1901621; GO:0001738; GO:0051101; GO:0035050	GO:0008017; GO:0005515; GO:0005102; GO:0015631	GO:0005829; GO:0015630; GO:0005737; GO:0005856; GO:0042995; GO:0005930; GO:0005813; GO:0036064; GO:0005929; GO:0030992; GO:0097546; GO:0035869; GO:0097542	TRAF3IP1	129	1	104.1	1	100.9	1	160.9	1	309.4	1	350.1	1	349.4	1	345.6	1	124.3	1	136.1	1	172	1	172.2	1
754	ENSMUSG00000026311	ENSMUSG00000026311	ENSMUST00000027538; ENSMUST00000086843; ENSMUST00000185718; ENSMUST00000186068; ENSMUST00000188081; ENSMUST00000188879; ENSMUST00000190484	Asb1	protein_coding	protein_coding	ankyrin repeat and SOCS box-containing 1 [Source:MGI Symbol;Acc:MGI:1929735]	0.5603	1763	GO:0035556; GO:0016567; GO:0007275; GO:0030539	GO:0005515; GO:0061630	GO:0000151	ASB1	74.45	1	100.9	1	90.9	1	95.83	1	295	1	303.3	1	252.7	1	261.9	1	174.3	1	144.8	1	135.4	1	106	1
755	ENSMUSG00000007805	ENSMUSG00000007805	ENSMUST00000007949; ENSMUST00000186075	Twist2	protein_coding	protein_coding	twist basic helix-loop-helix transcription factor 2 [Source:MGI Symbol;Acc:MGI:104685]	0.5498	1927	GO:0030335; GO:0043066; GO:0045668	GO:0046983	GO:0005634; GO:0005730; GO:0005737	TWIST2	2.138	0	2.193	0	3.33	0	2.02	0	1.502	0	1.359	0	3.381	0	2.626	0	12.86	0	1.724	0	12.81	1	5.678	0
756	ENSMUSG00000102745	ENSMUSG00000102745	ENSMUST00000193764	Gm37600	protein_coding	TEC	predicted gene, 37600 [Source:MGI Symbol;Acc:MGI:5610828]	0.5155	3292					1.27	0	1.48	0	2.384	0	2.704	0	1.715	0	1.977	0	2.423	0	2.096	0	3.454	0	2.696	0	1.348	0	1.8	0
757	ENSMUSG00000026313	ENSMUSG00000026313	ENSMUST00000008995; ENSMUST00000097644; ENSMUST00000185267; ENSMUST00000185341; ENSMUST00000186002; ENSMUST00000187308; ENSMUST00000187622; ENSMUST00000189303; ENSMUST00000189730; ENSMUST00000191327; ENSMUST00000212408; ENSMUST00000212867	Hdac4	protein_coding	protein_coding	histone deacetylase 4 [Source:MGI Symbol;Acc:MGI:3036234]	0.5291	2228	GO:0016575; GO:0006325; GO:0045944; GO:0000122; GO:0045892; GO:0042493; GO:0006338; GO:0008285; GO:0051091; GO:0016925; GO:0008284; GO:0040029; GO:0043525; GO:0001501; GO:0010592; GO:0070555; GO:0014911; GO:0048661; GO:0010882; GO:0043393; GO:0006476; GO:0070932; GO:0070933; GO:0043433; GO:0045668; GO:0033235; GO:0045893; GO:0002076; GO:1903428; GO:0010832; GO:1902894; GO:0034983; GO:0048742; GO:…	GO:0004407; GO:0046872; GO:0016787; GO:0005515; GO:0042802; GO:0003682; GO:0000978; GO:0003677; GO:0008270; GO:0032041; GO:0008134; GO:0043565; GO:0042826; GO:0044212; GO:0001085; GO:0003714; GO:0033613; GO:1990841; GO:0019901; GO:0033558; GO:0070491; GO:0019789; GO:0030955	GO:0000118; GO:0005634; GO:0005737; GO:0005654; GO:0032991; GO:0005829; GO:0031594; GO:0030018; GO:0030017; GO:0031672; GO:0017053; GO:0042641	HDAC4	401.6	1	449	1	493.1	1	459.8	1	256.9	1	249.7	1	226.1	1	271.1	1	378.7	1	312.7	1	296.4	1	342.6	1
758	ENSMUSG00000103101	ENSMUSG00000103101	ENSMUST00000194827	Gm37048	protein_coding	TEC	predicted gene, 37048 [Source:MGI Symbol;Acc:MGI:5610276]	0.4923	5578					2.315	0	2.166	0	1.783	0	1.434	0	1.83	0	2.614	0	2.875	0	3.242	0	3.702	0	2.935	0	1.871	0	1.391	0
759	ENSMUSG00000102565	ENSMUSG00000102565	ENSMUST00000192836	Gm37036	protein_coding	TEC	predicted gene, 37036 [Source:MGI Symbol;Acc:MGI:5610264]	0.4421	2506					2.414	0	1.485	0	2.541	0	2.546	0	2.811	0	1.34	0	2.919	0	2.793	0	2.063	0	2.534	0	1.488	0	3.066	0
760	ENSMUSG00000026260	ENSMUSG00000026260	ENSMUST00000027478; ENSMUST00000153897; ENSMUST00000185251; ENSMUST00000185466; ENSMUST00000187098; ENSMUST00000187141; ENSMUST00000189503; ENSMUST00000189582	Ndufa10	protein_coding	protein_coding	NADH:ubiquinone oxidoreductase subunit A10 [Source:MGI Symbol;Acc:MGI:1914523]	0.5224	878	GO:0006120; GO:0055114; GO:0032981	GO:0008137	GO:0005747; GO:0005739; GO:0005737; GO:0005759; GO:0070469; GO:0043209	NDUFA10	1584	1	1737	1	1456	1	1896	1	3517	1	3256	1	3230	1	3108	1	1310	1	1225	1	1666	1	1408	1
761	ENSMUSG00000067064	ENSMUSG00000067064	ENSMUST00000086837; ENSMUST00000214928	Olfr1416	protein_coding	protein_coding	olfactory receptor 1416 [Source:MGI Symbol;Acc:MGI:3031250]	0.4796	2888	GO:0007186; GO:0007165; GO:0007608; GO:0050896; GO:0050911	GO:0004930; GO:0004984; GO:0005549	GO:0016021; GO:0016020; GO:0005886	OR6B2	1.833	0	3.069	0	2.459	0	2.079	0	3.12	0	1.698	0	2.791	0	3.662	0	2.954	0	2.876	0	3.116	0	3.163	0
762	ENSMUSG00000057464	ENSMUSG00000057464	ENSMUST00000071521; ENSMUST00000204009; ENSMUST00000204766	Olfr1415	protein_coding	protein_coding	olfactory receptor 1415 [Source:MGI Symbol;Acc:MGI:3031249]	0.5155	1385	GO:0007186; GO:0007165; GO:0007608; GO:0050896; GO:0050911	GO:0004930; GO:0004984; GO:0005549	GO:0016021; GO:0016020; GO:0005886	OR6B2	2.201	0	3.676	0	1.557	0	1.86	0	3.134	0	3.212	0	3.28	0	1.93	0	1.678	0	2.381	0	1.782	0	2.575	0
763	ENSMUSG00000042849	ENSMUSG00000042849	ENSMUST00000062353; ENSMUST00000189174	Olfr1414	protein_coding	protein_coding	olfactory receptor 1414 [Source:MGI Symbol;Acc:MGI:3031248]	0.5077	3588	GO:0007186; GO:0007165; GO:0007608; GO:0050896; GO:0050911	GO:0004930; GO:0004984; GO:0005549	GO:0016021; GO:0016020; GO:0005886	OR6B3	3.243	0	3.075	0	2.009	0	1.319	0	2.562	0	1.534	0	1.364	0	3.535	0	2.072	0	3.118	0	3.652	0	1.902	0
764	ENSMUSG00000058904	ENSMUSG00000058904	ENSMUST00000074859; ENSMUST00000214239	Olfr1413	protein_coding	protein_coding	olfactory receptor 1413 [Source:MGI Symbol;Acc:MGI:3031247]	0.5128	1403	GO:0007186; GO:0007165; GO:0007608; GO:0050896; GO:0050911	GO:0004930; GO:0004984; GO:0005549	GO:0016021; GO:0016020; GO:0005886		1.305	0	3.294	0	1.713	0	3.396	0	3.377	0	1.922	0	3.734	0	3.635	0	1.797	0	3.099	0	1.723	0	1.755	0
765	ENSMUSG00000046300	ENSMUSG00000046300	ENSMUST00000062964; ENSMUST00000190505	Olfr1412	protein_coding	protein_coding	olfactory receptor 1412 [Source:MGI Symbol;Acc:MGI:3031246]	0.4816	2314	GO:0007186; GO:0007165; GO:0007608; GO:0050896; GO:0050911	GO:0004930; GO:0004984; GO:0005549	GO:0016021; GO:0016020; GO:0005886		3.688	0	2.07	0	1.485	0	2.101	0	2.295	0	2.263	0	3.629	0	2.991	0	3.744	0	1.855	0	2.011	0	1.995	0
766	ENSMUSG00000062497	ENSMUSG00000062497	ENSMUST00000073748; ENSMUST00000190844; ENSMUST00000216444	Olfr1411	protein_coding	protein_coding	olfactory receptor 1411 [Source:MGI Symbol;Acc:MGI:3031245]	0.5281	1565	GO:0007186; GO:0007165; GO:0007608; GO:0050896; GO:0050911	GO:0004930; GO:0004984; GO:0005549	GO:0016021; GO:0016020; GO:0005886		2.642	0	3.156	0	3.405	0	2.546	0	1.346	0	2.013	0	3.471	0	2.621	0	3.293	0	1.658	0	1.937	0	3.406	0
767	ENSMUSG00000063583	ENSMUSG00000063583	ENSMUST00000079790; ENSMUST00000216553; ENSMUST00000217316	Olfr1410	protein_coding	protein_coding	olfactory receptor 1410 [Source:MGI Symbol;Acc:MGI:3031244]	0.484	4776	GO:0007186; GO:0007165; GO:0007608; GO:0050896; GO:0050911	GO:0004930; GO:0004984; GO:0005549	GO:0016021; GO:0016020; GO:0005886		1.263	0	2.933	0	2.583	0	1.506	0	2.669	0	1.713	0	3.548	0	2.319	0	3.402	0	3.691	0	2.541	0	2.551	0
768	ENSMUSG00000061616	ENSMUSG00000061616	ENSMUST00000081274; ENSMUST00000213247	Olfr12	protein_coding	protein_coding	olfactory receptor 12 [Source:MGI Symbol;Acc:MGI:107863]	0.5028	2640	GO:0007186; GO:0007165; GO:0007608; GO:0050896; GO:0050911	GO:0004930; GO:0004984; GO:0005549	GO:0016021; GO:0016020; GO:0005886		1.851	0	3.197	0	1.285	0	2.583	0	2.746	0	1.81	0	2.938	0	1.25	0	1.443	0	3.125	0	3.167	0	1.615	0
769	ENSMUSG00000073616	ENSMUSG00000073616	ENSMUST00000097642; ENSMUST00000112999; ENSMUST00000129730; ENSMUST00000148508; ENSMUST00000154129	Cops9	protein_coding	protein_coding	COP9 signalosome subunit 9 [Source:MGI Symbol;Acc:MGI:1914165]	0.5203	543	GO:0008284; GO:0034644; GO:2000435; GO:0051220	GO:0003674	GO:0005634; GO:0005654; GO:0005737; GO:0000790; GO:0008180	COPS9	505.4	1	537.9	1	459.5	1	568.2	1	673.5	1	724.4	1	672.2	1	517.4	1	467.3	1	353.2	1	448.3	1	439.1	1
770	ENSMUSG00000044055	ENSMUSG00000044055	ENSMUST00000053144; ENSMUST00000159803	Otos	protein_coding	protein_coding	otospiralin [Source:MGI Symbol;Acc:MGI:2672814]	0.5399	1847	GO:0007605		GO:0005576	OTOS	1.809	0	3.621	0	3.241	0	3.293	0	2.359	0	3.686	0	1.289	0	3.361	0	3.628	0	3.728	0	1.438	0	1.458	0
771	ENSMUSG00000034220	ENSMUSG00000034220	ENSMUST00000045970; ENSMUST00000190215; ENSMUST00000190586; ENSMUST00000190677; ENSMUST00000191373	Gpc1	protein_coding	protein_coding	glypican 1 [Source:MGI Symbol;Acc:MGI:1194891]	0.5767	1359	GO:0009966; GO:0016477; GO:0030200; GO:1905475; GO:0032288; GO:0014037; GO:0040037; GO:2001016	GO:0005507; GO:0017134; GO:0043236; GO:0070052	GO:0046658; GO:0062023; GO:0016020; GO:0005886; GO:0005654; GO:0005829; GO:0005576; GO:0005615; GO:0045202; GO:0005768; GO:0031225; GO:0009986; GO:0043025; GO:0045121; GO:0005796; GO:0031012	GPC1	23.07	1	37.96	1	34.86	1	28.52	1	212.9	1	216.2	1	169	1	241	1	298.7	1	183.8	1	136.3	1	83.28	1
772	ENSMUSG00000034212	ENSMUSG00000034212	ENSMUST00000112998; ENSMUST00000160548; ENSMUST00000212504	Ankmy1	protein_coding	protein_coding	ankyrin repeat and MYND domain containing 1 [Source:MGI Symbol;Acc:MGI:3045261]	0.5345	2766		GO:0005515; GO:0046872		ANKMY1	3.595	0	3.179	0	1.677	0	3.618	0	6.082	0	1.814	0	2.736	0	5.879	0	2.785	0	2.125	0	5.489	0	5.678	0
773	ENSMUSG00000047067	ENSMUSG00000047067	ENSMUST00000060913	Dusp28	protein_coding	protein_coding	dual specificity phosphatase 28 [Source:MGI Symbol;Acc:MGI:1914696]	0.5791	1314	GO:0006470; GO:0016311; GO:0035335	GO:0016791; GO:0008138; GO:0016787; GO:0004721; GO:0004725		DUSP28	66.06	1	61.82	1	49.81	1	49.06	1	153.6	1	148	1	154.4	1	139.1	1	130	1	128.8	1	110.7	1	140.1	1
774	ENSMUSG00000026269	ENSMUSG00000026269	ENSMUST00000027487; ENSMUST00000178116; ENSMUST00000178361; ENSMUST00000178662; ENSMUST00000178778; ENSMUST00000178816; ENSMUST00000179127; ENSMUST00000179531; ENSMUST00000179837; ENSMUST00000179854; ENSMUST00000179993; ENSMUST00000180306	Rnpepl1	protein_coding	protein_coding	arginyl aminopeptidase (aminopeptidase B)-like 1 [Source:MGI Symbol;Acc:MGI:1914170]	0.5988	1856	GO:0006508	GO:0008270; GO:0008237; GO:0070006; GO:0046872; GO:0016787; GO:0008233; GO:0004177		RNPEPL1	3441	1	3520	1	3709	1	3626	1	2327	1	2095	1	1887	1	2317	1	1532	1	1507	1	1543	1	1796	1
775	ENSMUSG00000026270	ENSMUSG00000026270	ENSMUST00000027488; ENSMUST00000117814; ENSMUST00000128429; ENSMUST00000136598; ENSMUST00000152983; ENSMUST00000153828; ENSMUST00000187342	Capn10	protein_coding	protein_coding	calpain 10 [Source:MGI Symbol;Acc:MGI:1344392]	0.5651	1242	GO:0006508; GO:0032869; GO:0046326; GO:0043065; GO:0000422; GO:0007005; GO:0007568; GO:0097050; GO:0031532; GO:2000676; GO:0032024; GO:0031667; GO:0032388	GO:0004198; GO:0016787; GO:0008233; GO:0008234; GO:0000149; GO:0008092	GO:0005622; GO:0005634; GO:0005829; GO:0005737; GO:0005886; GO:0043231; GO:0005739; GO:0005938; GO:0005743; GO:0005759; GO:0005856; GO:0005758; GO:0005741	CAPN10	592.5	1	544.4	1	490.6	1	505.4	1	385.4	1	391	1	384.2	1	376.9	1	147.2	1	160.7	1	191.2	1	177.9	1
776	ENSMUSG00000026271	ENSMUSG00000026271	ENSMUST00000027489; ENSMUST00000064480; ENSMUST00000169198; ENSMUST00000185421; ENSMUST00000186298; ENSMUST00000189697	Gpr35	protein_coding	protein_coding	G protein-coupled receptor 35 [Source:MGI Symbol;Acc:MGI:1929509]	0.5238	2414	GO:0007186; GO:0007165; GO:0007204; GO:0007010; GO:0035025; GO:0051482; GO:0048246; GO:0070098; GO:1901386; GO:1904456	GO:0004930; GO:0038023; GO:0016494; GO:0004950	GO:0016021; GO:0016020; GO:0005886; GO:0005887	GPR35	374.3	1	389.3	1	353.6	1	443.8	1	8.362	1	8.703	1	16.12	1	16.33	1	45.73	1	47.77	1	44.83	1	18.93	0
777	ENSMUSG00000045091	ENSMUSG00000045091	ENSMUST00000059676	Aqp12	protein_coding	protein_coding	aquaporin 12 [Source:MGI Symbol;Acc:MGI:2664636]	0.5993	1088	GO:0055085	GO:0015267	GO:0016020; GO:0016021; GO:0005737	AQP12A,AQP12B	1.627	0	1.467	0	1.714	0	1.571	0	1.383	0	2.428	0	2.624	0	2.391	0	1.346	0	2.188	0	3.099	0	2.664	0
778	ENSMUSG00000014602	ENSMUSG00000014602	ENSMUST00000086819; ENSMUST00000112958; ENSMUST00000171556; ENSMUST00000171796; ENSMUST00000186828; ENSMUST00000186861; ENSMUST00000188136; ENSMUST00000188493; ENSMUST00000190249; ENSMUST00000190723; ENSMUST00000190854	Kif1a	protein_coding	protein_coding	kinesin family member 1A [Source:MGI Symbol;Acc:MGI:108391]	0.5652	3095	GO:0007018; GO:0008089; GO:0022027; GO:0098840; GO:1990048; GO:1990049	GO:0005524; GO:0005515; GO:0008017; GO:0003777; GO:0000166; GO:0003774; GO:0042802; GO:0042803	GO:1904115; GO:0005829; GO:0005874; GO:0008021; GO:0030424; GO:0030425; GO:0032991; GO:0043025; GO:0098793; GO:0098794	KIF1A	13.63	1	13.01	1	16.19	1	12.55	1	6.842	0	6.025	0	9.358	1	11.76	1	21.43	1	30.4	1	19.21	1	5.678	0
779	ENSMUSG00000026272	ENSMUSG00000026272	ENSMUST00000027491; ENSMUST00000190603; ENSMUST00000191039	Agxt	protein_coding	protein_coding	alanine-glyoxylate aminotransferase [Source:MGI Symbol;Acc:MGI:1329033]	0.5602	963	GO:0051384; GO:0051591; GO:0007219; GO:0009436; GO:0019265; GO:0019448; GO:0042853; GO:0042866; GO:0046487; GO:0046724	GO:0003824; GO:0016740; GO:0042802; GO:0042803; GO:0008483; GO:0043621; GO:0016597; GO:0004760; GO:0008453; GO:0030170	GO:0005739; GO:0043231; GO:0005759; GO:0005777; GO:0005782	AGXT	1.787	0	6.507	0	2.867	0	1.741	0	2.118	0	3.724	0	1.394	0	2.584	0	2.138	0	1.833	0	1.423	0	3.286	0
780	ENSMUSG00000034159	ENSMUSG00000034159	ENSMUST00000043718; ENSMUST00000143419	Mab21l4	protein_coding	protein_coding	mab-21-like 4 [Source:MGI Symbol;Acc:MGI:1919124]	0.5608	2186	GO:0008150	GO:0003674	GO:0005575	MAB21L4	335.5	1	310.2	1	295.1	1	277.2	1	48.65	1	42.85	1	33.79	1	42.46	1	1.963	0	1.672	0	2.756	0	1.785	0
781	ENSMUSG00000084989	ENSMUSG00000084989	ENSMUST00000138595	Crocc2	protein_coding	protein_coding	ciliary rootlet coiled-coil, rootletin family member 2 [Source:MGI Symbol;Acc:MGI:3045962]	0.578	7132	GO:0008150	GO:0003674	GO:0005575	CROCC2	9.437	0	2.868	0	6.226	0	2.112	0	3.268	0	3.306	0	1.805	0	2.758	0	2.309	0	3.361	0	3.198	0	1.465	0
782	ENSMUSG00000047793	ENSMUSG00000047793	ENSMUST00000062202; ENSMUST00000163688; ENSMUST00000165843; ENSMUST00000165883; ENSMUST00000168122; ENSMUST00000172289	Sned1	protein_coding	protein_coding	sushi, nidogen and EGF-like domains 1 [Source:MGI Symbol;Acc:MGI:3045960]	0.5466	2749	GO:0007160	GO:0005515; GO:0005509		SNED1	289.4	1	226.7	1	217.9	1	275	1	563.3	1	451.2	1	604.1	1	595.8	1	1140	1	971.3	1	702.6	1	872.5	1
783	ENSMUSG00000026273	ENSMUSG00000026273	ENSMUST00000027492; ENSMUST00000112942; ENSMUST00000112944; ENSMUST00000136754; ENSMUST00000152307	Mterf4	protein_coding	protein_coding	mitochondrial transcription termination factor 4 [Source:MGI Symbol;Acc:MGI:1918355]	0.4874	1626	GO:0006355; GO:0006364; GO:0007507; GO:0043010; GO:0006626; GO:0032543; GO:0006390; GO:0042255; GO:0061668	GO:0003690; GO:0003723; GO:0019843	GO:0005829; GO:0005739; GO:0005762	MTERF4	172	1	156.2	1	132	1	139.2	1	242.5	1	258.4	1	269.8	1	209.7	1	144.3	1	180.9	1	168.3	1	185.5	1
784	ENSMUSG00000026274	ENSMUSG00000026274	ENSMUST00000027493; ENSMUST00000128253; ENSMUST00000128655; ENSMUST00000133886; ENSMUST00000139028; ENSMUST00000148355	Pask	protein_coding	protein_coding	PAS domain containing serine/threonine kinase [Source:MGI Symbol;Acc:MGI:2155936]	0.5026	2652	GO:0006468; GO:0035556; GO:0016310; GO:0046777; GO:0097009; GO:0045719; GO:0043576; GO:0070092	GO:0005524; GO:0004672; GO:0016740; GO:0000166; GO:0016301; GO:0004674; GO:0008289; GO:0035091	GO:0005634; GO:0005829; GO:0005737	PASK	60.82	1	78.08	1	48.56	1	70.73	1	38.77	1	34.14	1	31.19	1	28.09	1	12.86	0	24.61	1	17.38	1	24.61	1
785	ENSMUSG00000026275	ENSMUSG00000026275	ENSMUST00000027494; ENSMUST00000127141; ENSMUST00000185498	Ppp1r7	protein_coding	protein_coding	protein phosphatase 1, regulatory subunit 7 [Source:MGI Symbol;Acc:MGI:1913635]	0.4651	3797	GO:0035307; GO:0007059	GO:0005515	GO:0005634; GO:0005694	PPP1R7	571.5	1	545.5	1	569	1	554.5	1	434.8	1	443.9	1	400.8	1	417.4	1	377.2	1	402.4	1	378.8	1	450.5	1
786	ENSMUSG00000034107	ENSMUSG00000034107	ENSMUST00000058682; ENSMUST00000186641; ENSMUST00000190340	Ano7	protein_coding	protein_coding	anoctamin 7 [Source:MGI Symbol;Acc:MGI:3052714]	0.5383	2567	GO:0061588; GO:0034220; GO:0006869; GO:0061590; GO:0061591; GO:0006821; GO:0061589	GO:0046983; GO:0017128; GO:0005229	GO:0016020; GO:0016021; GO:0005886; GO:0005783	ANO7	1467	1	1519	1	1505	1	1775	1	3.28	0	1.631	0	2.916	0	2.198	0	2.895	0	2.037	0	2.841	0	1.507	0
787	ENSMUSG00000034088	ENSMUSG00000034088	ENSMUST00000042498; ENSMUST00000170883; ENSMUST00000185349; ENSMUST00000186164; ENSMUST00000186787; ENSMUST00000188165; ENSMUST00000188844; ENSMUST00000188988; ENSMUST00000189025; ENSMUST00000189951; ENSMUST00000190321	Hdlbp	protein_coding	protein_coding	high density lipoprotein (HDL) binding protein [Source:MGI Symbol;Acc:MGI:99256]	0.4975	2146	GO:0006629; GO:0008202; GO:0008203; GO:0006869	GO:0003723; GO:0003676	GO:0005634; GO:0005829; GO:0005737; GO:0034364	HDLBP	7711	1	8048	1	9267	1	7939	1	5876	1	5584	1	5092	1	5760	1	7569	1	7339	1	7259	1	12370	1
788	ENSMUSG00000026276	ENSMUSG00000026276	ENSMUST00000027495; ENSMUST00000112912; ENSMUST00000129211; ENSMUST00000131175; ENSMUST00000136182; ENSMUST00000142401; ENSMUST00000149532; ENSMUST00000150931; ENSMUST00000152476; ENSMUST00000152778; ENSMUST00000153826; ENSMUST00000157021; ENSMUST00000188923	Sept2	protein_coding	protein_coding	septin 2 [Source:MGI Symbol;Acc:MGI:97298]	0.4484	1053	GO:0051301; GO:0007283; GO:0030154; GO:0050790; GO:0007049; GO:0061640; GO:0007224; GO:0031175; GO:0060271; GO:0032880; GO:0051258; GO:0002036	GO:0005525; GO:0005515; GO:0000166; GO:0042802; GO:0003924; GO:0060090; GO:0030234	GO:0016020; GO:0005886; GO:0005634; GO:0048471; GO:0009986; GO:0015630; GO:0005737; GO:0005694; GO:0005856; GO:0042995; GO:0000775; GO:0045202; GO:0015629; GO:0005819; GO:0030496; GO:0005940; GO:0031105; GO:0097227; GO:0005938; GO:0005929; GO:0060170; GO:0097730; GO:0005876; GO:0005930; GO:0032154; GO:0031514; GO:0032391; GO:0000776; GO:0043209; GO:0000777; GO:0035869; GO:0000145; GO:0005826		1279	1	1139	1	1268	1	1314	1	1136	1	1202	1	1211	1	1157	1	1247	1	1181	1	1203	1	1336	1
789	ENSMUSG00000116048	ENSMUSG00000116048	ENSMUST00000168776; ENSMUST00000172165; ENSMUST00000179353	Sept2	protein_coding	protein_coding	septin 2 [Source:MGI Symbol;Acc:MGI:97298]	0.412	3226	GO:0051301; GO:0007283; GO:0030154; GO:0050790; GO:0007049; GO:0061640; GO:0007224; GO:0031175; GO:0060271; GO:0032880; GO:0051258; GO:0002036	GO:0005525; GO:0005515; GO:0000166; GO:0042802; GO:0003924; GO:0060090; GO:0030234	GO:0016020; GO:0005886; GO:0005634; GO:0048471; GO:0009986; GO:0015630; GO:0005737; GO:0005694; GO:0005856; GO:0042995; GO:0000775; GO:0045202; GO:0015629; GO:0005819; GO:0030496; GO:0005940; GO:0031105; GO:0097227; GO:0005938; GO:0005929; GO:0060170; GO:0097730; GO:0005876; GO:0005930; GO:0032154; GO:0031514; GO:0032391; GO:0000776; GO:0043209; GO:0000777; GO:0035869; GO:0000145; GO:0005826		1258	1	1119	1	1238	1	1282	1	1114	1	1168	1	1182	1	1139	1	1212	1	1162	1	1176	1	1319	1
790	ENSMUSG00000034066	ENSMUSG00000034066	ENSMUST00000120301; ENSMUST00000122402	Farp2	protein_coding	protein_coding	FERM, RhoGEF and pleckstrin domain protein 2 [Source:MGI Symbol;Acc:MGI:2385126]	0.5061	3376	GO:0035023; GO:0031532; GO:0007155; GO:0071800; GO:0071526; GO:0022405; GO:0030316; GO:0016322; GO:0016601; GO:0033623	GO:0005089; GO:0008092; GO:0005085; GO:0030676	GO:0005856; GO:0005737; GO:0005829	FARP2	806.4	1	770	1	998.6	1	819.2	1	336.8	1	345.4	1	284.4	1	267.8	1	162.9	1	133.2	1	172.9	1	249.8	1
791	ENSMUSG00000103854	ENSMUSG00000103854	ENSMUST00000194919	Gm37250	protein_coding	TEC	predicted gene, 37250 [Source:MGI Symbol;Acc:MGI:5610478]	0.41	2388					1.513	0	3.635	0	3.413	0	2.994	0	3.176	0	2.678	0	2.835	0	1.479	0	2.633	0	1.37	0	3.675	0	2.138	0
792	ENSMUSG00000026277	ENSMUSG00000026277	ENSMUST00000027498; ENSMUST00000125778; ENSMUST00000133769; ENSMUST00000151068; ENSMUST00000154008; ENSMUST00000186287	Stk25	protein_coding	protein_coding	serine/threonine kinase 25 (yeast) [Source:MGI Symbol;Acc:MGI:1891699]	0.5313	1634	GO:0006468; GO:0016310; GO:0007163; GO:0032874; GO:0046777; GO:0050772; GO:0023014; GO:0032147; GO:0042542; GO:0051683; GO:0090168; GO:0051645; GO:0036481	GO:0005524; GO:0004672; GO:0016740; GO:0046872; GO:0005515; GO:0000166; GO:0042803; GO:0016301; GO:0004674	GO:0005794; GO:0005737; GO:0000139	STK25	9057	1	9667	1	11230	1	8693	1	1237	1	1415	1	1358	1	1405	1	1546	1	1640	1	1607	1	2209	1
793	ENSMUSG00000026278	ENSMUSG00000026278	ENSMUST00000027499; ENSMUST00000185685; ENSMUST00000188394; ENSMUST00000200888; ENSMUST00000201863	Bok	protein_coding	protein_coding	BCL2-related ovarian killer [Source:MGI Symbol;Acc:MGI:1858494]	0.6206	874	GO:0042981; GO:0006915; GO:0043065; GO:0006919; GO:0051402; GO:0043524; GO:0008630; GO:0097192; GO:0051259; GO:0051480; GO:0001836; GO:0010506; GO:1900119; GO:0072332; GO:1901382; GO:1904708; GO:0006921; GO:0007420; GO:0008283; GO:0008584; GO:0008635; GO:0048709; GO:0051902; GO:0060546; GO:1901029; GO:1901030; GO:1902237; GO:1903899; GO:2001244	GO:0046982; GO:0005515; GO:0042803; GO:0046983; GO:0005102; GO:0051400; GO:0031625	GO:0016020; GO:0016021; GO:0005794; GO:0005634; GO:0005737; GO:0005783; GO:0005739; GO:0005743; GO:0005789; GO:0005768; GO:0031966; GO:0005741; GO:0031901; GO:0032588; GO:0055038; GO:0005640; GO:0033106	BOK	669	1	444.6	1	417.1	1	398.2	1	288.1	1	262.4	1	284.9	1	337.1	1	60.02	1	92.64	1	57.64	1	34.07	1
794	ENSMUSG00000026279	ENSMUSG00000026279	ENSMUST00000112905; ENSMUST00000187445; ENSMUST00000189173; ENSMUST00000189472; ENSMUST00000189728; ENSMUST00000190116	Thap4	protein_coding	protein_coding	THAP domain containing 4 [Source:MGI Symbol;Acc:MGI:1914276]	0.5355	1916	GO:0008150	GO:0046872; GO:0003677; GO:0003676; GO:0042803; GO:0020037	GO:0005575	THAP4	704.6	1	732	1	582.7	1	713	1	908.4	1	890.4	1	892.6	1	793.7	1	304.4	1	276.5	1	290	1	363.4	1
795	ENSMUSG00000026280	ENSMUSG00000026280	ENSMUST00000027502; ENSMUST00000135762; ENSMUST00000149436; ENSMUST00000185482; ENSMUST00000185754; ENSMUST00000186001; ENSMUST00000186124; ENSMUST00000186811; ENSMUST00000187824; ENSMUST00000189152; ENSMUST00000189872	Atg4b	protein_coding	protein_coding	autophagy related 4B, cysteine peptidase [Source:MGI Symbol;Acc:MGI:1913865]	0.5251	1196	GO:0006508; GO:0006914; GO:0015031; GO:0045732; GO:0051697	GO:0004197; GO:0016787; GO:0008233; GO:0008234; GO:0004175	GO:0005737	ATG4B	830.5	1	877.4	1	860.4	1	892.2	1	646.9	1	645.4	1	589.5	1	644.7	1	561.6	1	557.3	1	612	1	721.1	1
796	ENSMUSG00000026281	ENSMUSG00000026281	ENSMUST00000027503; ENSMUST00000112890; ENSMUST00000112893; ENSMUST00000144106	Dtymk	protein_coding	protein_coding	deoxythymidylate kinase [Source:MGI Symbol;Acc:MGI:108396]	0.4782	943	GO:0006233; GO:0016310; GO:0046940; GO:0006165; GO:0071363; GO:0006235; GO:0009165; GO:0006227; GO:0043627; GO:0045445; GO:0046686	GO:0005524; GO:0004798; GO:0016740; GO:0000166; GO:0016301; GO:0004550; GO:0009041	GO:0005829; GO:0005634; GO:0005737; GO:0005739; GO:0005759; GO:0005758	DTYMK	261.1	1	282	1	169.3	1	256.7	1	294.2	1	275.8	1	280.7	1	274.4	1	364.4	1	393.7	1	344.9	1	397.5	1
797	ENSMUSG00000026283	ENSMUSG00000026283	ENSMUST00000027505; ENSMUST00000188402; ENSMUST00000190476	Ing5	protein_coding	protein_coding	inhibitor of growth family, member 5 [Source:MGI Symbol;Acc:MGI:1922816]	0.4909	3330	GO:0016573; GO:0008285; GO:0045893; GO:0006260; GO:0006325; GO:0043065; GO:0043966; GO:0006473; GO:2001235; GO:0045926	GO:0046872; GO:0035064; GO:0003682	GO:0005634; GO:0070776	ING5	265.3	1	246.2	1	246.5	1	245.3	1	276.7	1	316.7	1	286.4	1	279.6	1	327.2	1	398.1	1	381.5	1	329.3	1
798	ENSMUSG00000073609	ENSMUSG00000073609	ENSMUST00000097633; ENSMUST00000112881; ENSMUST00000141701; ENSMUST00000149397; ENSMUST00000186783; ENSMUST00000187321; ENSMUST00000188532; ENSMUST00000189154	D2hgdh	protein_coding	protein_coding	D-2-hydroxyglutarate dehydrogenase [Source:MGI Symbol;Acc:MGI:2138209]	0.5347	1214	GO:0055114; GO:0010043; GO:0044267; GO:0010042; GO:0032025	GO:0050660; GO:0003824; GO:0016491; GO:0071949; GO:0051990	GO:0005739	D2HGDH	243.3	1	250.5	1	270.2	1	259	1	605.1	1	668.1	1	529.2	1	598.4	1	248.6	1	214.2	1	264.4	1	185.5	1
799	ENSMUSG00000094651	ENSMUSG00000094651	ENSMUST00000094663; ENSMUST00000187896; ENSMUST00000190710	Gal3st2	protein_coding	protein_coding	galactose-3-O-sulfotransferase 2 [Source:MGI Symbol;Acc:MGI:2685834]	0.5089	1188	GO:0009247	GO:0001733; GO:0016740	GO:0016021; GO:0005794; GO:0016020	GAL3ST2	2630	1	2347	1	2932	1	2364	1	1.257	0	1.278	0	2.648	0	1.287	0	25.72	1	30.4	1	20.13	1	30.28	1
800	ENSMUSG00000093805	ENSMUSG00000093805	ENSMUST00000177958; ENSMUST00000178757	Gal3st2b	protein_coding	protein_coding	galactose-3-O-sulfotransferase 2B [Source:MGI Symbol;Acc:MGI:3711964]	0.522	1956	GO:0009247; GO:0008150; GO:0009101; GO:0051923	GO:0001733; GO:0008146; GO:0016740; GO:0050694	GO:0016021; GO:0005794; GO:0016020; GO:0005575; GO:0032580	GAL3ST2	209.7	1	65.07	1	57.28	1	37.65	1	2.622	0	1.988	0	2.989	0	2.689	0	374.4	1	389.4	1	330.3	1	554.6	1
801	ENSMUSG00000073608	ENSMUSG00000073608	ENSMUST00000097632	Gal3st2c	protein_coding	protein_coding	galactose-3-O-sulfotransferase 2C [Source:MGI Symbol;Acc:MGI:3646771]	0.4455	9667	GO:0009247	GO:0001733; GO:0008146	GO:0016021; GO:0005794; GO:0016020; GO:0005575	GAL3ST2	6.292	0	3.442	0	3.24	0	3.698	0	3.056	0	1.656	0	2.541	0	2.059	0	168.6	1	275	1	135.4	1	422.1	1
802	ENSMUSG00000034000	ENSMUSG00000034000	ENSMUST00000050890; ENSMUST00000190212	Neu4	protein_coding	protein_coding	sialidase 4 [Source:MGI Symbol;Acc:MGI:2661364]	0.5374	3115	GO:0008152; GO:0006629; GO:0016042; GO:0005975; GO:0009313; GO:0006689; GO:0006516	GO:0004308; GO:0016787; GO:0016798; GO:0052794; GO:0052795; GO:0052796	GO:0016020; GO:0043231; GO:0005737; GO:0005739; GO:0005764; GO:0019866	NEU4	2.964	0	1.603	0	1.758	0	2.542	0	2.329	0	2.038	0	1.323	0	1.609	0	1.945	0	2.633	0	1.462	0	2.56	0
803	ENSMUSG00000026285	ENSMUSG00000026285	ENSMUST00000027507	Pdcd1	protein_coding	protein_coding	programmed cell death 1 [Source:MGI Symbol;Acc:MGI:104879]	0.5461	1930	GO:0002376; GO:0006915; GO:0043066; GO:0043065; GO:0002250; GO:0070234; GO:0002644; GO:0050777	GO:0005515	GO:0016020; GO:0016021; GO:0009897; GO:0005886	PDCD1	3.411	0	11.93	1	6.226	0	10.27	0	3.19	0	3.51	0	2.133	0	2.562	0	20.01	1	40.53	1	18.3	1	15.14	0
804	ENSMUSG00000051185	ENSMUSG00000051185	ENSMUST00000059975; ENSMUST00000186780	Fam174a	protein_coding	protein_coding	family with sequence similarity 174, member A [Source:MGI Symbol;Acc:MGI:1914948]	0.4484	2786	GO:0008150	GO:0003674	GO:0016020; GO:0016021; GO:0005575	FAM174A	96.47	1	90.01	1	85.92	1	92.41	1	282	1	306.6	1	294.2	1	239.1	1	192.9	1	172.3	1	183.9	1	187.4	1
805	ENSMUSG00000103973	ENSMUSG00000103973	ENSMUST00000193380	BC055308	protein_coding	TEC	cDNA sequence BC055308 [Source:MGI Symbol;Acc:MGI:3039612]	0.3558	2538					5.243	0	1.637	0	1.919	0	3.463	0	5.321	0	1.536	0	3.577	0	2.307	0	2.657	0	3.089	0	3.697	0	3.211	0
806	ENSMUSG00000040710	ENSMUSG00000040710	ENSMUST00000043336; ENSMUST00000186853; ENSMUST00000187936; ENSMUST00000189556	St8sia4	protein_coding	protein_coding	ST8 alpha-N-acetyl-neuraminide alpha-2,8-sialyltransferase 4 [Source:MGI Symbol;Acc:MGI:106018]	0.3908	5533	GO:0006486; GO:0097503; GO:0006491; GO:0001574; GO:0009311	GO:0008373; GO:0016740; GO:0016757; GO:0003828	GO:0016020; GO:0016021; GO:0000139; GO:0005794	ST8SIA4	37.75	1	37.96	1	69.73	1	53.62	1	26.61	1	21.42	1	44.19	1	34.62	1	257.2	1	328.6	1	310.1	1	227.1	1
807	ENSMUSG00000103197	ENSMUSG00000103197	ENSMUST00000193166	Gm37642	protein_coding	TEC	predicted gene, 37642 [Source:MGI Symbol;Acc:MGI:5610870]	0.3066	1735					2.928	0	3.458	0	3.154	0	2.599	0	2.236	0	2.227	0	3.178	0	3.189	0	2.515	0	3.33	0	1.403	0	2.542	0
808	ENSMUSG00000102718	ENSMUSG00000102718	ENSMUST00000194989	Gm37761	protein_coding	TEC	predicted gene, 37761 [Source:MGI Symbol;Acc:MGI:5610989]	0.3532	2098					3.615	0	2.749	0	1.358	0	2.087	0	1.931	0	2.475	0	2	0	3.188	0	2.501	0	2.469	0	2.337	0	2.058	0
809	ENSMUSG00000102658	ENSMUSG00000102658	ENSMUST00000192033	Gm37076	protein_coding	TEC	predicted gene, 37076 [Source:MGI Symbol;Acc:MGI:5610304]	0.4032	2294					3.06	0	3.119	0	2.258	0	2.603	0	1.865	0	1.678	0	1.808	0	1.429	0	2.405	0	2.517	0	1.958	0	3.422	0
810	ENSMUSG00000040693	ENSMUSG00000040693	ENSMUST00000071985	Slco4c1	protein_coding	protein_coding	solute carrier organic anion transporter family, member 4C1 [Source:MGI Symbol;Acc:MGI:2442784]	0.3877	4908	GO:0055085; GO:0006811; GO:0043252; GO:0007275; GO:0007283; GO:0030154; GO:0015711	GO:0005515; GO:0005215; GO:0015347; GO:0008514	GO:0016020; GO:0016021; GO:0005886; GO:0005887; GO:0016323	SLCO4C1	3.481	0	2.979	0	2.436	0	2.714	0	353.5	1	443.9	1	509.5	1	463.1	1	42.87	1	44.87	1	33.85	1	18.93	0
811	ENSMUSG00000026331	ENSMUSG00000026331	ENSMUST00000027569; ENSMUST00000189547	Slco6c1	protein_coding	protein_coding	solute carrier organic anion transporter family, member 6c1 [Source:MGI Symbol;Acc:MGI:1921691]	0.3804	2531	GO:0055085; GO:0043252; GO:0015711	GO:0005515; GO:0005215; GO:0015347; GO:0008514	GO:0016020; GO:0016021; GO:0005887	SLCO6A1	2.256	0	1.525	0	3.165	0	3.016	0	2.478	0	1.715	0	2.569	0	3.346	0	1.609	0	1.422	0	3.549	0	3.426	0
812	ENSMUSG00000103179	ENSMUSG00000103179	ENSMUST00000192636	Gm37171	protein_coding	TEC	predicted gene, 37171 [Source:MGI Symbol;Acc:MGI:5610399]	0.3578	1185					3.027	0	3.466	0	2.404	0	3.5	0	3.153	0	2.853	0	2.025	0	2.56	0	1.432	0	2.457	0	1.599	0	2.534	0
813	ENSMUSG00000044768	ENSMUSG00000044768	ENSMUST00000053033; ENSMUST00000142234; ENSMUST00000149927; ENSMUST00000153115	D1Ertd622e	protein_coding	protein_coding	DNA segment, Chr 1, ERATO Doi 622, expressed [Source:MGI Symbol;Acc:MGI:1277184]	0.4864	11800	GO:0015031; GO:0030030; GO:0060271; GO:0010764; GO:1900016	GO:0003674	GO:0005737; GO:0042995; GO:0005929; GO:0035869	MACIR	1337	1	1279	1	1598	1	1281	1	434.8	1	449.2	1	427.3	1	392.6	1	167.2	1	175.1	1	180.2	1	151.4	1
814	ENSMUSG00000040648	ENSMUSG00000040648	ENSMUST00000042509; ENSMUST00000112845; ENSMUST00000137758; ENSMUST00000152788; ENSMUST00000171129; ENSMUST00000189992; ENSMUST00000191556	Ppip5k2	protein_coding	protein_coding	diphosphoinositol pentakisphosphate kinase 2 [Source:MGI Symbol;Acc:MGI:2142810]	0.4098	3790	GO:0016310; GO:0006020; GO:0032958	GO:0000829; GO:0016740; GO:0000166; GO:0005524; GO:0016301; GO:0000827; GO:0000828; GO:0000832; GO:0033857; GO:0052723; GO:0052724; GO:0102092	GO:0005829; GO:0005737	PPIP5K2	1794	1	1750	1	1964	1	1860	1	372.5	1	401	1	401.9	1	363.9	1	454.4	1	492.2	1	446.5	1	473.2	1
815	ENSMUSG00000026333	ENSMUSG00000026333	ENSMUST00000027571; ENSMUST00000112842; ENSMUST00000112844; ENSMUST00000122925; ENSMUST00000138142; ENSMUST00000188101; ENSMUST00000189031	Gin1	protein_coding	protein_coding	gypsy retrotransposon integrase 1 [Source:MGI Symbol;Acc:MGI:2182036]	0.4198	1527	GO:0015074	GO:0003676		GIN1	154.1	1	168.1	1	159.4	1	147.2	1	177.1	1	158	1	183	1	164.6	1	100	1	86.85	1	115.3	1	109.8	1
816	ENSMUSG00000026335	ENSMUSG00000026335	ENSMUST00000058762; ENSMUST00000097625; ENSMUST00000159041; ENSMUST00000159131; ENSMUST00000159428; ENSMUST00000159585; ENSMUST00000159841; ENSMUST00000160210; ENSMUST00000161071; ENSMUST00000161567; ENSMUST00000162426; ENSMUST00000162681; ENSMUST00000162803; ENSMUST00000163007; ENSMUST00000186731	Pam	protein_coding	protein_coding	peptidylglycine alpha-amidating monooxygenase [Source:MGI Symbol;Acc:MGI:97475]	0.4655	1617	GO:0055114; GO:0006518; GO:0008152; GO:0051260; GO:0042493; GO:0006357; GO:0009268; GO:0032956; GO:0050708; GO:0001676; GO:0019538; GO:0009404; GO:0001519; GO:0018032; GO:0062112; GO:0001666; GO:0007417; GO:0007507; GO:0007595; GO:0022602; GO:0032355; GO:0042476; GO:0046688; GO:0051384; GO:0060135; GO:0060173	GO:0005515; GO:0003824; GO:0005507; GO:0004497; GO:0016715; GO:0046872; GO:0016491; GO:0008270; GO:0016829; GO:0019901; GO:0005509; GO:0031418; GO:0004504; GO:0004598	GO:0016020; GO:0016021; GO:0005615; GO:0048471; GO:0005829; GO:0009986; GO:0005576; GO:0031410; GO:0005886; GO:0043005; GO:0005887; GO:0030141; GO:0043204; GO:0043025; GO:0030667; GO:0005802; GO:0030658	PAM	661.7	1	547.7	1	618.8	1	638.9	1	2369	1	2354	1	2110	1	2182	1	1187	1	1332	1	1014	1	1435	1
817	ENSMUSG00000104140	ENSMUSG00000104140	ENSMUST00000192914	Gm37140	protein_coding	TEC	predicted gene, 37140 [Source:MGI Symbol;Acc:MGI:5610368]	0.386	1684					1.659	0	2.853	0	2.564	0	1.748	0	2.733	0	3.174	0	2.936	0	1.794	0	2.853	0	2.983	0	2.598	0	3.376	0
818	ENSMUSG00000026336	ENSMUSG00000026336	ENSMUST00000027575; ENSMUST00000160796; ENSMUST00000162468; ENSMUST00000162782	Slco6d1	protein_coding	protein_coding	solute carrier organic anion transporter family, member 6d1 [Source:MGI Symbol;Acc:MGI:1918116]	0.372	1868	GO:0055085; GO:0043252	GO:0005515; GO:0005215; GO:0015347	GO:0016020; GO:0016021; GO:0005887	SLCO6A1	2.615	0	3.131	0	2.281	0	3.269	0	1.389	0	2.443	0	3.198	0	2.442	0	2.089	0	2.308	0	1.397	0	3.457	0
819	ENSMUSG00000067028	ENSMUSG00000067028	ENSMUST00000086738; ENSMUST00000185484; ENSMUST00000188735	Cntnap5b	protein_coding	protein_coding	contactin associated protein-like 5B [Source:MGI Symbol;Acc:MGI:3664583]	0.4599	2879	GO:0007155		GO:0016020; GO:0016021		3.314	0	3.063	0	2.057	0	3.181	0	3.388	0	1.753	0	2.944	0	3.52	0	2.975	0	3.417	0	2.716	0	2.372	0
820	ENSMUSG00000104104	ENSMUSG00000104104	ENSMUST00000191630	Gm37877	protein_coding	TEC	predicted gene, 37877 [Source:MGI Symbol;Acc:MGI:5611105]	0.3798	2709					1.459	0	2.394	0	3.335	0	2.893	0	3.174	0	3.157	0	1.262	0	2.141	0	2.558	0	1.72	0	1.502	0	2.621	0
821	ENSMUSG00000102325	ENSMUSG00000102325	ENSMUST00000192862	Gm37789	protein_coding	TEC	predicted gene, 37789 [Source:MGI Symbol;Acc:MGI:5611017]	0.3461	2889					2.452	0	3.637	0	2.232	0	2.915	0	2.765	0	1.535	0	1.802	0	1.727	0	2.105	0	1.775	0	1.941	0	2.561	0
822	ENSMUSG00000050840	ENSMUSG00000050840	ENSMUST00000062528	Cdh20	protein_coding	protein_coding	cadherin 20 [Source:MGI Symbol;Acc:MGI:1346069]	0.4988	4012	GO:0007156; GO:0007155; GO:0098609	GO:0005509; GO:0046872	GO:0005886; GO:0016020; GO:0016021	CDH20	1.868	0	2.322	0	1.652	0	1.397	0	1.538	0	2.84	0	3.371	0	3.562	0	3.185	0	3.207	0	1.385	0	1.389	0
823	ENSMUSG00000103991	ENSMUSG00000103991	ENSMUST00000191819	Gm38031	protein_coding	TEC	predicted gene, 38031 [Source:MGI Symbol;Acc:MGI:5611259]	0.3436	3015					2.24	0	2.482	0	2.26	0	3.59	0	2.475	0	2.513	0	1.384	0	2.332	0	3.112	0	1.752	0	1.307	0	2.528	0
824	ENSMUSG00000103060	ENSMUSG00000103060	ENSMUST00000194551	Gm36969	protein_coding	TEC	predicted gene, 36969 [Source:MGI Symbol;Acc:MGI:5610197]	0.3827	2809					1.976	0	3.125	0	2.362	0	3.708	0	2.76	0	2.312	0	2.438	0	3.559	0	2.013	0	2.829	0	2.61	0	1.871	0
825	ENSMUSG00000047496	ENSMUSG00000047496	ENSMUST00000058688; ENSMUST00000172299	Rnf152	protein_coding	protein_coding	ring finger protein 152 [Source:MGI Symbol;Acc:MGI:2443787]	0.4306	8449	GO:0006915; GO:0000209; GO:0010508; GO:1904262; GO:0016567; GO:0070936; GO:0034198; GO:0070534	GO:0061630; GO:0016740; GO:0046872; GO:0005515; GO:0004842; GO:0031267	GO:0005764; GO:0016020; GO:0016021; GO:0005765; GO:0031301	RNF152	3048	1	3303	1	4444	1	2902	1	1014	1	1097	1	925.4	1	839.4	1	125.7	1	91.19	1	108.9	1	90.85	1
826	ENSMUSG00000056536	ENSMUSG00000056536	ENSMUST00000070699; ENSMUST00000185209; ENSMUST00000185983; ENSMUST00000186195; ENSMUST00000186485; ENSMUST00000187537; ENSMUST00000187909; ENSMUST00000188858; ENSMUST00000190139; ENSMUST00000190811; ENSMUST00000190945; ENSMUST00000191408	Pign	protein_coding	protein_coding	phosphatidylinositol glycan anchor biosynthesis, class N [Source:MGI Symbol;Acc:MGI:1351629]	0.4178	2711	GO:0006506	GO:0003824; GO:0016740; GO:0051377	GO:0016021; GO:0005789; GO:0016020; GO:0005829; GO:0005886	PIGN	410	1	380.7	1	485.6	1	424.4	1	362.6	1	397.7	1	377.4	1	397.8	1	291.5	1	263.4	1	255.2	1	249.8	1
827	ENSMUSG00000026319	ENSMUSG00000026319	ENSMUST00000039173; ENSMUST00000086721; ENSMUST00000185692; ENSMUST00000185750; ENSMUST00000186807; ENSMUST00000188588; ENSMUST00000188969; ENSMUST00000189091; ENSMUST00000190459; ENSMUST00000190501; ENSMUST00000191150; ENSMUST00000191293	Relch	protein_coding	protein_coding	RAB11 binding and LisH domain, coiled-coil and HEAT repeat containing [Source:MGI Symbol;Acc:MGI:1922832]	0.441	2552	GO:0032367	GO:0005515	GO:0005802; GO:0055037	RELCH	1028	1	1056	1	1316	1	1124	1	562.5	1	550.3	1	524	1	496.5	1	394.4	1	442.9	1	410.8	1	335	1
828	ENSMUSG00000104044	ENSMUSG00000104044	ENSMUST00000192363	Gm37566	protein_coding	TEC	predicted gene, 37566 [Source:MGI Symbol;Acc:MGI:5610794]	0.3596	4355					1.759	0	3.401	0	1.797	0	3.643	0	3.722	0	3.122	0	3.577	0	2.342	0	2.679	0	2.337	0	2.268	0	1.274	0
829	ENSMUSG00000026321	ENSMUSG00000026321	ENSMUST00000027559; ENSMUST00000187658; ENSMUST00000187812	Tnfrsf11a	protein_coding	protein_coding	tumor necrosis factor receptor superfamily, member 11a, NFKB activator [Source:MGI Symbol;Acc:MGI:1314891]	0.4922	2226	GO:0001503; GO:0051091; GO:0051092; GO:0030316; GO:0034097; GO:0043507; GO:0060749; GO:0045780; GO:0048535; GO:0071847; GO:0071848; GO:0033209; GO:0071812; GO:0002250; GO:0007275; GO:0072674; GO:0009314; GO:0032496; GO:0034612; GO:0060086; GO:0070555	GO:0005515; GO:0046872; GO:0004888; GO:0005031; GO:0019955	GO:0016020; GO:0016021; GO:0009897; GO:0005886; GO:0005829; GO:0009986	TNFRSF11A	1351	1	1542	1	1543	1	1207	1	74.5	1	57.57	1	81.62	1	68.59	1	238.6	1	253.3	1	151	1	215.8	1
830	ENSMUSG00000102690	ENSMUSG00000102690	ENSMUST00000194221	Gm37779	protein_coding	TEC	predicted gene, 37779 [Source:MGI Symbol;Acc:MGI:5611007]	0.4571	3380					3.357	0	3.612	0	3.147	0	2.851	0	3.312	0	2.597	0	2.825	0	1.323	0	2.885	0	3.241	0	3.241	0	1.941	0
831	ENSMUSG00000038866	ENSMUSG00000038866	ENSMUST00000118196; ENSMUST00000119166; ENSMUST00000131830; ENSMUST00000186983; ENSMUST00000188954	Zcchc2	protein_coding	protein_coding	zinc finger, CCHC domain containing 2 [Source:MGI Symbol;Acc:MGI:2444114]	0.4857	3398	GO:0008150	GO:0008270; GO:0003676; GO:0035091; GO:0046872; GO:0003674	GO:0005737	ZCCHC2	270.5	1	306.9	1	275.2	1	298.9	1	383.1	1	421.1	1	477.8	1	472.9	1	677.3	1	618.1	1	677	1	768.4	1
832	ENSMUSG00000102501	ENSMUSG00000102501	ENSMUST00000193577	Gm37372	protein_coding	TEC	predicted gene, 37372 [Source:MGI Symbol;Acc:MGI:5610600]	0.4337	3311					3.502	0	2.574	0	2.009	0	2.527	0	1.365	0	3.376	0	1.621	0	3.704	0	1.617	0	3.261	0	3.561	0	1.804	0
833	ENSMUSG00000044340	ENSMUSG00000044340	ENSMUST00000061047; ENSMUST00000124895; ENSMUST00000135810	Phlpp1	protein_coding	protein_coding	PH domain and leucine rich repeat protein phosphatase 1 [Source:MGI Symbol;Acc:MGI:2138327]	0.4898	2393	GO:0001932; GO:0070373; GO:0006915; GO:0042981; GO:0051897; GO:0046328; GO:0051898; GO:0006470; GO:0043408; GO:0090038; GO:1900744; GO:0090037; GO:0009649; GO:0002667	GO:0005515; GO:0003824; GO:0046872; GO:0016787; GO:0004721; GO:0004722	GO:0016020; GO:0005634; GO:0005654; GO:0005737; GO:0005886; GO:0031965	PHLPP1	142.6	1	124.7	1	138.2	1	126.6	1	307.1	1	309.3	1	310.4	1	352.8	1	607.3	1	631.1	1	659.6	1	785.5	1
834	ENSMUSG00000103291	ENSMUSG00000103291	ENSMUST00000194600	Gm38235	protein_coding	TEC	predicted gene, 38235 [Source:MGI Symbol;Acc:MGI:5611463]	0.3922	4952					2.066	0	1.697	0	2.572	0	1.76	0	3.716	0	2.125	0	2.19	0	2.198	0	3.436	0	3.137	0	3.176	0	1.303	0
835	ENSMUSG00000057329	ENSMUSG00000057329	ENSMUST00000112751; ENSMUST00000189999	Bcl2	protein_coding	protein_coding	B cell leukemia/lymphoma 2 [Source:MGI Symbol;Acc:MGI:88138]	0.4532	5016	GO:0042981; GO:0043066; GO:0048873; GO:0010468; GO:0007015; GO:0098609; GO:0030890; GO:0071310; GO:2000134; GO:0042493; GO:0097192; GO:0051384; GO:0055085; GO:0006915; GO:0001822; GO:0009791; GO:0030097; GO:0001503; GO:0006979; GO:0000902; GO:0001662; GO:0033138; GO:0008285; GO:0006874; GO:0043085; GO:0045930; GO:0006974; GO:0001541; GO:0008630; GO:0009636; GO:0010224; GO:0010332; GO:0032469; GO:…	GO:0005515; GO:0042802; GO:0042803; GO:0046982; GO:0008134; GO:0051434; GO:0019903; GO:0031625; GO:0051721; GO:0002020; GO:0051400; GO:0070491; GO:0015267; GO:0016248; GO:0043565	GO:0016020; GO:0016021; GO:0005634; GO:0005654; GO:0032991; GO:0048471; GO:0005829; GO:0005737; GO:0005783; GO:0005739; GO:0031965; GO:0005789; GO:0031966; GO:0005741; GO:0043209; GO:0046930	BCL2	78.64	1	72.66	1	104.6	1	82.14	1	236.4	1	245.7	1	235.5	1	212.3	1	423	1	551.5	1	475.7	1	223.3	1
836	ENSMUSG00000103348	ENSMUSG00000103348	ENSMUST00000192399	Gm37053	protein_coding	TEC	predicted gene, 37053 [Source:MGI Symbol;Acc:MGI:5610281]	0.4173	2087					2.718	0	3.579	0	2.757	0	1.289	0	2.069	0	3.65	0	1.915	0	1.706	0	3.403	0	1.503	0	1.455	0	1.517	0
837	ENSMUSG00000009905	ENSMUSG00000009905	ENSMUST00000010049; ENSMUST00000187319; ENSMUST00000187617	Kdsr	protein_coding	protein_coding	3-ketodihydrosphingosine reductase [Source:MGI Symbol;Acc:MGI:1918000]	0.4702	2913	GO:0055114; GO:0006629; GO:0006665; GO:0030148; GO:0006666	GO:0016491; GO:0047560	GO:0016020; GO:0016021; GO:0005783; GO:0005789	KDSR	393.2	1	389.3	1	250.3	1	349.1	1	418.9	1	423.8	1	389.4	1	388	1	290.1	1	282.3	1	283.6	1	297.2	1
838	ENSMUSG00000009907	ENSMUSG00000009907	ENSMUST00000094646; ENSMUST00000112736; ENSMUST00000126057; ENSMUST00000127606; ENSMUST00000147705; ENSMUST00000190531	Vps4b	protein_coding	protein_coding	vacuolar protein sorting 4B [Source:MGI Symbol;Acc:MGI:1100499]	0.4275	1972	GO:0015031; GO:0007032; GO:0006813; GO:0060548; GO:0007049; GO:0051301; GO:0016197; GO:0010971; GO:0010824; GO:0030301; GO:0007080; GO:1901673; GO:0006997; GO:1903543; GO:1903902; GO:0033993; GO:0039702; GO:0061952; GO:0019076; GO:0032510; GO:0043162; GO:0048524; GO:0050792; GO:0051261; GO:0090611; GO:1902188; GO:1903542; GO:1903724; GO:0007033; GO:0036258; GO:0061738	GO:0005524; GO:0016787; GO:0016887; GO:0005515; GO:0000166; GO:0042802; GO:0042803; GO:0008022; GO:0042623	GO:0016020; GO:0005634; GO:0005829; GO:0005737; GO:0010008; GO:0005768; GO:0031902; GO:0005813; GO:0000922; GO:0090543	VPS4B	2409	1	2353	1	2955	1	2518	1	968.5	1	974.1	1	929	1	900.8	1	771.6	1	833.8	1	862.7	1	865	1
839	ENSMUSG00000067006	ENSMUSG00000067006	ENSMUST00000086701; ENSMUST00000112729; ENSMUST00000112730; ENSMUST00000188745	Serpinb5	protein_coding	protein_coding	serine (or cysteine) peptidase inhibitor, clade B, member 5 [Source:MGI Symbol;Acc:MGI:109579]	0.4014	2107	GO:0010951; GO:0030198; GO:0002009; GO:0050678; GO:0060512	GO:0004867	GO:0005615; GO:0005737; GO:0005576	SERPINB5	194	1	169.2	1	140.7	1	128.9	1	1.71	0	1.49	0	1.567	0	3.622	0	48.58	1	36.19	1	32.94	1	58.67	1
840	ENSMUSG00000059956	ENSMUSG00000059956	ENSMUST00000081277; ENSMUST00000112724; ENSMUST00000126812	Serpinb12	protein_coding	protein_coding	serine (or cysteine) peptidase inhibitor, clade B (ovalbumin), member 12 [Source:MGI Symbol;Acc:MGI:1919119]	0.4265	1525	GO:0010951; GO:0002244; GO:0010466	GO:0004867; GO:0030414	GO:0005615; GO:0005737	SERPINB12	3.398	0	1.682	0	1.735	0	2.814	0	2.407	0	2.174	0	2.329	0	2.307	0	3.507	0	3.362	0	2.29	0	1.923	0
841	ENSMUSG00000048775	ENSMUSG00000048775	ENSMUST00000027564; ENSMUST00000136766	Serpinb13	protein_coding	protein_coding	serine (or cysteine) peptidase inhibitor, clade B (ovalbumin), member 13 [Source:MGI Symbol;Acc:MGI:3042250]	0.4534	1427	GO:0010951; GO:0010466; GO:1902173	GO:0004867; GO:0004869; GO:0030414; GO:0002020	GO:0005615; GO:0005654; GO:0005829; GO:0005737; GO:0016607; GO:0016020; GO:0016021	SERPINB13	1.496	0	3.493	0	1.866	0	3.71	0	3.513	0	2.964	0	2.149	0	2.953	0	1.351	0	1.321	0	3.529	0	2.411	0
842	ENSMUSG00000044594	ENSMUSG00000044594	ENSMUST00000027567; ENSMUST00000112717	Serpinb3a	protein_coding	protein_coding	serine (or cysteine) peptidase inhibitor, clade B (ovalbumin), member 3A [Source:MGI Symbol;Acc:MGI:3573933]	0.3909	1616	GO:0010951; GO:0010466; GO:0042270	GO:0004867; GO:0019899; GO:0002020	GO:0005615	SERPINB3,SERPINB4	1.582	0	2.936	0	1.448	0	3.003	0	3.267	0	2.887	0	3.25	0	3.007	0	2.449	0	3.128	0	1.933	0	2.739	0
843	ENSMUSG00000058017	ENSMUSG00000058017	ENSMUST00000023861	Serpinb3d	protein_coding	protein_coding	serine (or cysteine) peptidase inhibitor, clade B (ovalbumin), member 3D [Source:MGI Symbol;Acc:MGI:2683295]	0.4071	1216	GO:0010951; GO:0008284; GO:0043086; GO:0010950; GO:0030335; GO:0010466; GO:0010718; GO:0035425; GO:0038001; GO:0046718; GO:0045861; GO:0043508	GO:0004867; GO:0004869; GO:0002020; GO:0001618	GO:0005615; GO:0005634; GO:0005737; GO:0031410; GO:0070062	SERPINB3,SERPINB4	1.805	0	1.952	0	2.31	0	2.485	0	2.286	0	2.242	0	2.955	0	1.397	0	2.215	0	2.788	0	1.597	0	2.457	0
844	ENSMUSG00000073602	ENSMUSG00000073602	ENSMUST00000086694; ENSMUST00000166100	Serpinb3b	protein_coding	protein_coding	serine (or cysteine) peptidase inhibitor, clade B (ovalbumin), member 3B [Source:MGI Symbol;Acc:MGI:2683293]	0.3909	1642	GO:0010951	GO:0004867; GO:0004869	GO:0005615	SERPINB3,SERPINB4	2.06	0	1.853	0	2.74	0	1.264	0	3.401	0	3.175	0	3.449	0	3.529	0	3.223	0	1.338	0	1.406	0	2.774	0
845	ENSMUSG00000073601	ENSMUSG00000073601	ENSMUST00000027565	Serpinb3c	protein_coding	protein_coding	serine (or cysteine) peptidase inhibitor, clade B, member 3C [Source:MGI Symbol;Acc:MGI:1277952]	0.3936	1659	GO:0010951	GO:0005515; GO:0004867	GO:0005615	SERPINB3,SERPINB4	2.463	0	2.768	0	1.606	0	2.366	0	3.04	0	2.942	0	2.753	0	1.559	0	1.665	0	2.085	0	3.073	0	3.25	0
846	ENSMUSG00000026327	ENSMUSG00000026327	ENSMUST00000027566; ENSMUST00000191425	Serpinb11	protein_coding	protein_coding	serine (or cysteine) peptidase inhibitor, clade B (ovalbumin), member 11 [Source:MGI Symbol;Acc:MGI:1914207]	0.4263	1396	GO:0010951; GO:0010466	GO:0004867; GO:0030414	GO:0005615; GO:0005737	SERPINB11	3.446	0	3.525	0	2.949	0	3.441	0	2.478	0	3.672	0	3.085	0	2.314	0	2.885	0	356.1	1	3.172	0	1.916	0
847	ENSMUSG00000067001	ENSMUSG00000067001	ENSMUST00000086690; ENSMUST00000154538	Serpinb7	protein_coding	protein_coding	serine (or cysteine) peptidase inhibitor, clade B, member 7 [Source:MGI Symbol;Acc:MGI:2151053]	0.4334	1134	GO:0010951; GO:0010466; GO:0032967; GO:0072126; GO:0032914; GO:0090362; GO:0030162	GO:0004867; GO:0030414	GO:0005615; GO:0005737	SERPINB7	3.436	0	3.101	0	3.104	0	1.327	0	1.36	0	2.413	0	3.637	0	1.595	0	2.626	0	1.759	0	1.567	0	1.934	0
848	ENSMUSG00000062345	ENSMUSG00000062345	ENSMUST00000009356; ENSMUST00000064916; ENSMUST00000143832; ENSMUST00000146597	Serpinb2	protein_coding	protein_coding	serine (or cysteine) peptidase inhibitor, clade B, member 2 [Source:MGI Symbol;Acc:MGI:97609]	0.4147	1268	GO:0043066; GO:0010951; GO:0010466; GO:0042060	GO:0004867; GO:0030414	GO:0005615; GO:0005737; GO:0005576	SERPINB2	2.689	0	3.237	0	3.645	0	3.216	0	3.006	0	3.007	0	3.36	0	2.716	0	2.626	0	1.851	0	2.781	0	2.597	0
849	ENSMUSG00000092572	ENSMUSG00000092572	ENSMUST00000172762; ENSMUST00000182198; ENSMUST00000194951	Serpinb10	protein_coding	polymorphic_pseudogene	serine (or cysteine) peptidase inhibitor, clade B (ovalbumin), member 10 [Source:MGI Symbol;Acc:MGI:2138648]	0.4039	1975			GO:0005615	SERPINB10	1.344	0	1.965	0	3.402	0	2.994	0	3.01	0	2.639	0	1.331	0	2.594	0	3.615	0	8.685	0	1.463	0	3.044	0
850	ENSMUSG00000026315	ENSMUSG00000026315	ENSMUST00000000514; ENSMUST00000112706; ENSMUST00000123086; ENSMUST00000151283	Serpinb8	protein_coding	protein_coding	serine (or cysteine) peptidase inhibitor, clade B, member 8 [Source:MGI Symbol;Acc:MGI:894657]	0.4557	2286	GO:0010951; GO:0010466; GO:0090136	GO:0004867; GO:0030414	GO:0005615; GO:0005829; GO:0005737	SERPINB8	2.176	0	7.592	0	3.203	0	10.27	0	120.1	1	131.9	1	119.6	1	120.2	1	57.16	1	68.03	1	63.13	1	56.78	1
851	ENSMUSG00000104478	ENSMUSG00000104478	ENSMUST00000194081	Gm38212	protein_coding	TEC	predicted gene, 38212 [Source:MGI Symbol;Acc:MGI:5611440]	0.3422	2756					2.398	0	2.777	0	2.573	0	2.51	0	2.361	0	3.043	0	1.78	0	2.309	0	3.452	0	2.181	0	2.148	0	1.424	0
852	ENSMUSG00000026312	ENSMUSG00000026312	ENSMUST00000027542; ENSMUST00000112701; ENSMUST00000129923; ENSMUST00000131464; ENSMUST00000134301; ENSMUST00000137092; ENSMUST00000145188; ENSMUST00000146282; ENSMUST00000172005	Cdh7	protein_coding	protein_coding	cadherin 7, type 2 [Source:MGI Symbol;Acc:MGI:2442792]	0.4181	2906	GO:0007156; GO:0007155; GO:0098609; GO:0000902; GO:0007043; GO:0016339; GO:0034332; GO:0044331	GO:0005509; GO:0046872; GO:0008092; GO:0042803; GO:0045296	GO:0005886; GO:0016020; GO:0016021; GO:0009986; GO:0005913; GO:0016342	CDH7	2.126	0	2.256	0	2.287	0	2.647	0	2.649	0	2.262	0	3.356	0	2.96	0	2.371	0	2.105	0	1.25	0	3.39	0
853	ENSMUSG00000047216	ENSMUSG00000047216	ENSMUST00000094626; ENSMUST00000187555	Cdh19	protein_coding	protein_coding	cadherin 19, type 2 [Source:MGI Symbol;Acc:MGI:3588198]	0.3843	2350	GO:0007156; GO:0007155; GO:0098609; GO:0000902; GO:0007043; GO:0016339; GO:0034332; GO:0044331	GO:0005509; GO:0008092; GO:0042803; GO:0045296	GO:0005886; GO:0016020; GO:0016021; GO:0009986; GO:0005913; GO:0016342	CDH19	1.722	0	2.259	0	1.608	0	1.353	0	3.238	0	2.624	0	1.82	0	5.226	0	55.73	1	53.56	1	32.94	1	60.57	1
854	ENSMUSG00000102788	ENSMUSG00000102788	ENSMUST00000194910	Gm38255	protein_coding	TEC	predicted gene, 38255 [Source:MGI Symbol;Acc:MGI:5611483]	0.3314	2996					3.514	0	2.142	0	2.608	0	3.128	0	2.258	0	2.945	0	3.205	0	2.417	0	2.749	0	2.773	0	2.117	0	1.604	0
855	ENSMUSG00000102160	ENSMUSG00000102160	ENSMUST00000192257	Gm36944	protein_coding	TEC	predicted gene, 36944 [Source:MGI Symbol;Acc:MGI:5610172]	0.3287	2759					3.209	0	2.162	0	1.761	0	2.736	0	1.455	0	1.861	0	2.232	0	2.792	0	2.25	0	1.299	0	1.723	0	2.709	0
856	ENSMUSG00000102728	ENSMUSG00000102728	ENSMUST00000192902	Gm37934	protein_coding	TEC	predicted gene, 37934 [Source:MGI Symbol;Acc:MGI:5611162]	0.306	402					3.552	0	2.977	0	3.135	0	2.523	0	3.121	0	2.247	0	3.52	0	1.947	0	3.275	0	3.319	0	3.678	0	1.84	0
857	ENSMUSG00000038702	ENSMUSG00000038702	ENSMUST00000035462; ENSMUST00000186365; ENSMUST00000189370; ENSMUST00000189731	Dsel	protein_coding	protein_coding	dermatan sulfate epimerase-like [Source:MGI Symbol;Acc:MGI:2442948]	0.5074	2562	GO:0030204; GO:0030205	GO:0008146; GO:0016853; GO:0047757	GO:0016020; GO:0016021; GO:0005575	DSEL	31.46	1	19.52	1	27.39	1	27.38	1	37.25	1	47.53	1	56.67	1	48.99	1	97.17	1	68.03	1	81.42	1	90.85	1
858	ENSMUSG00000070695	ENSMUSG00000070695	ENSMUST00000043725	Cntnap5a	protein_coding	protein_coding	contactin associated protein-like 5A [Source:MGI Symbol;Acc:MGI:3643623]	0.4142	10940	GO:0006508; GO:0007155	GO:0004190	GO:0016020; GO:0016021	CNTNAP5	2.634	0	2.764	0	2.241	0	3.312	0	85.9	1	50.88	1	17.16	1	6.532	0	1.88	0	2.266	0	1.781	0	2.256	0
859	ENSMUSG00000094429	ENSMUSG00000094429	ENSMUST00000179777	Gm19965	protein_coding	protein_coding	predicted gene, 19965 [Source:MGI Symbol;Acc:MGI:5012150]	0.3442	3030	GO:0006355	GO:0003676; GO:0046872	GO:0005622		3.419	0	1.416	0	2.554	0	3.496	0	3.535	0	1.536	0	1.481	0	3.276	0	2.545	0	3.118	0	2.756	0	2.025	0
860	ENSMUSG00000100265	ENSMUSG00000100265	ENSMUST00000186341	Gm28363	protein_coding	protein_coding	predicted gene 28363 [Source:MGI Symbol;Acc:MGI:5579069]	0.4146	673	GO:0006355	GO:0003676; GO:0046872; GO:0003700; GO:0043565	GO:0005622; GO:0005634		2.883	0	1.934	0	3.629	0	1.321	0	2.012	0	1.803	0	1.689	0	1.552	0	1.86	0	1.86	0	3.5	0	3.406	0
861	ENSMUSG00000101303	ENSMUSG00000101303	ENSMUST00000188801	B020011L13Rik	protein_coding	protein_coding	RIKEN cDNA B020011L13 gene [Source:MGI Symbol;Acc:MGI:3588191]	0.3352	2879	GO:0006355	GO:0003676; GO:0046872	GO:0005622; GO:0005575		2.39	0	1.435	0	2.697	0	1.33	0	2.532	0	3.185	0	2.669	0	1.571	0	3.549	0	2.577	0	1.567	0	2.813	0
862	ENSMUSG00000100305	ENSMUSG00000100305	ENSMUST00000187455	Gm28360	protein_coding	protein_coding	predicted gene 28360 [Source:MGI Symbol;Acc:MGI:5579066]	0.3669	1491	GO:0006355	GO:0003676; GO:0046872; GO:0003700; GO:0043565	GO:0005622; GO:0005634		2.337	0	2.603	0	2.779	0	1.521	0	2.813	0	1.808	0	3.241	0	3.688	0	1.329	0	2.698	0	3.057	0	1.495	0
863	ENSMUSG00000101415	ENSMUSG00000101415	ENSMUST00000191265	Gm28168	protein_coding	protein_coding	predicted gene 28168 [Source:MGI Symbol;Acc:MGI:5578874]	0.338	2630	GO:0006355	GO:0003676; GO:0046872; GO:0003700; GO:0043565	GO:0005622; GO:0005634		3.747	0	2.563	0	2.006	0	1.905	0	1.578	0	3.281	0	3.053	0	1.459	0	1.993	0	1.296	0	3.42	0	1.275	0
864	ENSMUSG00000100617	ENSMUSG00000100617	ENSMUST00000185381	Gm7145	protein_coding	protein_coding	predicted gene 7145 [Source:MGI Symbol;Acc:MGI:3648947]	0.3645	1794	GO:0006355; GO:0000122; GO:0045944	GO:0003676; GO:0046872; GO:0003700; GO:0044212	GO:0005622; GO:0005654	ZNF658	1.775	0	1.336	0	1.603	0	2.829	0	3.218	0	1.453	0	2.627	0	3.589	0	2.005	0	2.964	0	3.385	0	1.879	0
865	ENSMUSG00000102030	ENSMUSG00000102030	ENSMUST00000186264	Gm29106	protein_coding	protein_coding	predicted gene 29106 [Source:MGI Symbol;Acc:MGI:5579812]	0.335	4012	GO:0006355	GO:0003676; GO:0046872; GO:0003677	GO:0005622; GO:0005634		2.623	0	1.81	0	2.703	0	2.797	0	2.454	0	3.735	0	3.591	0	1.49	0	3.1	0	1.45	0	2.75	0	2.665	0
[truncated: 24,881 more rows]
